# Supplementary material for: 2-Methyl-1,3-benzoxazol-4-yl diphenyl­phosphinate
Source: Acta Crystallogr Sect E Struct Rep Online. 2011 Jan 12;67(Pt 2):o339. doi: 10.1107/S1600536811000420 (PMC3051727; doi:10.1107/S1600536811000420)
Supplement: Supplementary file 2 [file e-67-0o339-Isup2.hkl]

# 
# h,k,l, Fc-squared, Fo-squared, sigma(Fo-squared) and status flag 
# 
data_I
_shelx_title ' DK35_0m in Pbca' 
_shelx_refln_list_code          4 
_shelx_F_calc_maximum      375.85 
_exptl_crystal_F_000      1456.00 
_reflns_d_resolution_high  0.7501 
 
loop_ 
 _symmetry_equiv_pos_as_xyz 
 'x, y, z' 
 '-x+1/2, -y, z+1/2' 
 'x+1/2, -y+1/2, -z' 
 '-x, y+1/2, -z+1/2' 
 '-x, -y, -z' 
 'x-1/2, y, -z-1/2' 
 '-x-1/2, y-1/2, z' 
 'x, -y-1/2, z-1/2' 
 
_cell_length_a     9.4239 
_cell_length_b    15.7574 
_cell_length_c    23.5398 
_cell_angle_alpha  90.000 
_cell_angle_beta   90.000 
_cell_angle_gamma  90.000 
 
_shelx_F_squared_multiplier     1.000 
 
loop_ 
 _refln_index_h 
 _refln_index_k 
 _refln_index_l 
 _refln_F_squared_calc 
 _refln_F_squared_meas 
 _refln_F_squared_sigma 
 _refln_observed_status 
   2   0   0     7648.96     7319.12    131.91 o 
   4   0   0        1.50       -9.08      9.08 o 
   6   0   0     1011.07     1057.99     38.48 o 
   8   0   0     3037.58     2948.41    213.60 o 
  10   0   0      307.28      392.09     87.13 o 
  12   0   0      177.93      136.75     33.88 o 
   2   1   0     6198.43     6084.83     81.29 o 
   4   1   0     6625.15     6742.10     82.64 o 
   6   1   0      294.71      296.92     19.93 o 
   8   1   0      189.47      185.48     17.29 o 
  10   1   0      272.29      294.83     23.38 o 
  12   1   0       25.44       32.02     16.54 o 
   0   2   0     7459.30     8027.07    133.12 o 
   2   2   0     4007.85     4299.14     63.32 o 
   4   2   0       27.60       48.13      9.53 o 
   6   2   0      442.17      468.60     27.44 o 
   8   2   0      955.46      976.26     63.76 o 
  10   2   0        9.10        0.87      9.05 o 
  12   2   0        3.37       13.92     13.69 o 
   2   3   0    45004.07    43268.14    724.89 o 
   4   3   0       61.42       45.91      7.51 o 
   6   3   0      822.91      806.26     28.74 o 
   8   3   0      227.88      236.28     21.14 o 
  10   3   0       75.88       42.62     25.15 o 
   0   4   0     3665.82     3473.20     75.03 o 
   2   4   0     1403.48     1426.45     35.10 o 
   4   4   0     1041.65     1126.65     28.86 o 
   6   4   0      360.42      350.61     22.10 o 
   8   4   0      411.70      439.89     28.79 o 
  10   4   0       16.54        0.69     11.88 o 
  12   4   0       48.62       20.57     22.99 o 
   2   5   0     3277.55     3653.19     51.47 o 
   4   5   0     4838.12     4708.70     68.45 o 
   6   5   0       97.46       89.89     25.75 o 
   8   5   0      220.49      180.66     19.11 o 
  10   5   0       38.13       47.52     11.47 o 
   0   6   0    17458.96    17030.76    291.65 o 
   2   6   0       25.44       22.83      4.84 o 
   4   6   0       88.92      137.81     17.08 o 
   6   6   0      594.38      581.59     25.61 o 
   8   6   0       64.12       23.74     12.39 o 
  10   6   0       91.64       99.74     23.10 o 
  12   6   0        2.04        2.42     19.36 o 
   2   7   0     2394.61     2511.71     35.59 o 
   4   7   0     1353.23     1383.67     35.84 o 
   6   7   0      400.04      404.16     25.97 o 
   8   7   0      282.63      354.92     44.17 o 
  10   7   0      119.34      151.99     25.15 o 
   0   8   0       83.93      100.44     18.15 o 
   2   8   0       13.18        8.28      4.56 o 
   4   8   0      410.98      443.88     21.78 o 
   6   8   0      472.91      453.06     28.14 o 
   8   8   0        4.22       -0.76     10.16 o 
  10   8   0        3.19       14.52     20.57 o 
   2   9   0        4.62        1.91      3.96 o 
   4   9   0     2880.38     2646.14     54.49 o 
   6   9   0      111.84      100.13     15.24 o 
   8   9   0       34.65       42.11     14.96 o 
  10   9   0       93.98      133.12     36.31 o 
   0  10   0        1.14       -7.26      8.47 o 
   2  10   0       17.01       13.75      5.89 o 
   4  10   0     1668.52     1672.24     43.53 o 
   6  10   0      269.03      327.81     25.36 o 
   8  10   0       14.16       19.82     16.94 o 
  10  10   0        0.19       29.04     21.78 o 
   2  11   0     1105.43     1072.67     42.97 o 
   4  11   0     4500.28     4396.96     78.23 o 
   6  11   0       12.99       26.47     10.90 o 
   8  11   0       11.68        3.97     10.47 o 
  10  11   0        0.29       -8.47     16.94 o 
   0  12   0      725.67      775.72     48.41 o 
   2  12   0     1216.17     1242.53     37.02 o 
   4  12   0       50.53       37.68     11.84 o 
   6  12   0      225.54      255.44     43.90 o 
   8  12   0       59.60       82.42     19.99 o 
  10  12   0       19.36       10.89     24.20 o 
   2  13   0     1939.21     1941.75     58.33 o 
   4  13   0      570.93      604.34     46.96 o 
   6  13   0        7.31       -1.26      9.35 o 
   8  13   0       75.34      127.60     34.49 o 
   0  14   0        2.65       -4.84     12.10 o 
   2  14   0      185.67      229.55     21.77 o 
   4  14   0        6.92       18.23     10.65 o 
   6  14   0       79.54      110.77     33.53 o 
   8  14   0       20.43       10.89     21.78 o 
   2  15   0        2.52       -9.25     10.17 o 
   4  15   0      366.29      397.12     30.04 o 
   6  15   0       19.35       -6.97     12.05 o 
   8  15   0       29.09       59.30     30.25 o 
   0  16   0      502.41      480.39     38.48 o 
   2  16   0      876.09      853.73     35.85 o 
   4  16   0       23.24       12.25     11.40 o 
   6  16   0      138.35      166.19     22.73 o 
   8  16   0        1.07       -7.26     20.57 o 
   2  17   0      175.35      182.91     21.64 o 
   4  17   0       48.33       50.86     19.39 o 
   6  17   0       57.08       35.04     19.24 o 
   0  18   0        2.71        3.30     12.21 o 
   2  18   0       15.67        0.07     25.65 o 
   4  18   0       27.30       53.03     18.59 o 
   6  18   0      153.57      220.25     47.20 o 
   2  19   0       23.36       31.34     16.94 o 
   4  19   0       54.16       51.75     20.10 o 
   2  20   0        6.72       37.52     25.41 o 
   1   1   1       84.22      108.13      7.24 o 
   2   1   1      289.92      318.20      8.86 o 
   3   1   1     2821.92     2510.43     26.70 o 
   4   1   1      808.71      765.11     14.04 o 
   5   1   1      521.72      469.68     13.64 o 
   6   1   1      463.18      513.75     14.48 o 
   7   1   1      456.25      426.59     16.03 o 
   8   1   1       27.79       12.95      5.89 o 
   9   1   1       60.26       58.72      8.29 o 
  10   1   1       12.44        4.16      6.70 o 
  11   1   1       21.17       22.90     10.99 o 
  12   1   1        0.13        9.24     10.66 o 
   0   2   1    17666.05    18825.98    207.92 o 
   1   2   1    24100.85    24243.39    221.02 o 
   2   2   1    48661.09    46399.31    270.56 o 
   3   2   1     2983.31     2932.86     27.87 o 
   4   2   1      113.81      141.22      8.26 o 
   5   2   1       37.66       27.03      4.74 o 
   6   2   1     2899.93     2857.26     38.32 o 
   7   2   1     1525.00     1581.18     27.72 o 
   8   2   1       23.44       18.06      7.84 o 
   9   2   1        3.57       -5.36      5.36 o 
  10   2   1       31.16       26.16      7.03 o 
  11   2   1      119.15      170.23     19.17 o 
  12   2   1       11.15       20.61     15.81 o 
   1   3   1    14674.64    14281.38     95.73 o 
   2   3   1     2340.54     2413.16     25.18 o 
   3   3   1     9939.02    10308.49     72.56 o 
   4   3   1      788.23      842.64     17.41 o 
   5   3   1      150.17      180.76     10.57 o 
   6   3   1      403.18      443.97     14.71 o 
   7   3   1      364.48      337.02     16.59 o 
   8   3   1       12.31       12.34      6.40 o 
   9   3   1       96.03       94.23      9.53 o 
  10   3   1       48.35       49.30      9.01 o 
  11   3   1       59.70       45.15     13.80 o 
  12   3   1       10.07       30.81     20.57 o 
   0   4   1     3712.08     3851.98     82.29 o 
   1   4   1       32.17       40.43      4.65 o 
   2   4   1     5284.86     5621.69     40.75 o 
   3   4   1     3164.43     3144.68     36.86 o 
   4   4   1      230.18      230.42     10.19 o 
   5   4   1        1.86        3.40      4.69 o 
   6   4   1       29.30       16.60      6.13 o 
   7   4   1      747.49      712.92     20.35 o 
   8   4   1       36.35       22.24      7.60 o 
   9   4   1      109.79      111.49     10.96 o 
  10   4   1        3.40        9.60      7.48 o 
  11   4   1        0.39        1.21     10.50 o 
   1   5   1       62.74       54.63      4.76 o 
   2   5   1      162.34      126.31      7.46 o 
   3   5   1     4476.04     4412.99     40.29 o 
   4   5   1     9012.70     9278.25     72.31 o 
   5   5   1      497.56      538.01     14.47 o 
   6   5   1      341.16      330.67     15.83 o 
   7   5   1      165.68      170.76     17.07 o 
   8   5   1      245.56      257.12     18.10 o 
   9   5   1      265.28      297.34     29.81 o 
  10   5   1       49.85       58.78     10.27 o 
  11   5   1       56.16       45.93     14.19 o 
  12   5   1        6.42       91.97     30.25 o 
   0   6   1      475.79      554.26     29.04 o 
   1   6   1      485.30      501.03     12.14 o 
   2   6   1      173.62      154.89      6.88 o 
   3   6   1      242.67      241.12      9.04 o 
   4   6   1      131.01      148.53      9.26 o 
   5   6   1      707.35      721.35     16.93 o 
   6   6   1       11.44        9.33      5.39 o 
   7   6   1      159.72      143.08     14.34 o 
   8   6   1        1.66        0.33      6.49 o 
   9   6   1       48.57       52.61     10.33 o 
  10   6   1       26.69       32.42      9.97 o 
  11   6   1        6.20       -2.95     13.61 o 
  12   6   1        0.47       -4.56     14.96 o 
   1   7   1      100.22      112.89      5.74 o 
   2   7   1     1653.45     1690.54     19.66 o 
   3   7   1        9.02        1.96      3.23 o 
   4   7   1      267.77      310.32     13.72 o 
   5   7   1       44.07       62.61      6.94 o 
   6   7   1      164.61      151.59     11.70 o 
   7   7   1      245.70      230.93     14.83 o 
   8   7   1        0.00        1.68      6.78 o 
   9   7   1        2.91        9.13      7.58 o 
  10   7   1        5.61       14.65     11.84 o 
  11   7   1        2.29       -1.92     12.39 o 
   0   8   1     1545.45     1640.23     33.49 o 
   1   8   1       77.86      108.70      6.92 o 
   2   8   1     2051.16     2125.91     28.64 o 
   3   8   1       22.24       27.36      4.52 o 
   4   8   1      481.85      461.23     13.95 o 
   5   8   1      913.20      908.02     25.74 o 
   6   8   1      757.66      755.79     19.85 o 
   7   8   1       92.39      115.23     12.85 o 
   8   8   1        7.40        3.24      6.99 o 
   9   8   1       11.76        3.10      7.30 o 
  10   8   1        1.94       -1.90     18.76 o 
  11   8   1       19.06       10.37     14.52 o 
   1   9   1      216.84      216.38      8.64 o 
   2   9   1        3.68        6.56      3.14 o 
   3   9   1      322.07      328.27     12.51 o 
   4   9   1      192.07      199.48     11.28 o 
   5   9   1       13.99        5.77      5.63 o 
   6   9   1       77.95       68.30      9.30 o 
   7   9   1       56.97       59.24     10.21 o 
   8   9   1        0.53        1.07      7.49 o 
   9   9   1        2.68        8.81      8.99 o 
  10   9   1        2.24        2.71     12.21 o 
  11   9   1        1.15       16.98     25.41 o 
   0  10   1     1446.80     1433.91     37.12 o 
   1  10   1      372.14      311.52     10.71 o 
   2  10   1       20.68       28.92      4.66 o 
   3  10   1       88.19       62.57      7.81 o 
   4  10   1       15.35       12.00      6.08 o 
   5  10   1        0.09       -0.03      5.24 o 
   6  10   1       70.27       78.05     10.22 o 
   7  10   1       26.87       21.80      8.32 o 
   8  10   1        1.29       10.20      7.71 o 
   9  10   1        8.98       -5.67      8.40 o 
  10  10   1        0.91        0.48     11.89 o 
  11  10   1        1.25       13.92     17.11 o 
   1  11   1        0.40       -3.02      3.02 o 
   2  11   1      501.44      488.91     13.61 o 
   3  11   1     1535.78     1535.37     29.38 o 
   4  11   1     1277.47     1254.16     27.81 o 
   5  11   1      440.35      417.60     19.69 o 
   6  11   1      117.86      121.46     12.10 o 
   7  11   1       31.88       18.10      8.32 o 
   8  11   1       64.03       56.32     10.82 o 
   9  11   1       42.77       62.32     18.83 o 
  10  11   1       60.85      108.31     24.11 o 
   0  12   1       86.66      102.95     21.78 o 
   1  12   1      164.29      163.61      9.06 o 
   2  12   1       44.14       38.97      6.54 o 
   3  12   1      217.57      238.12     14.54 o 
   4  12   1      644.22      611.65     22.41 o 
   5  12   1      438.00      472.63     21.83 o 
   6  12   1      142.80      156.87     14.22 o 
   7  12   1       44.83       75.29     12.36 o 
   8  12   1       21.04        9.38      9.47 o 
   9  12   1       26.77       44.37     33.88 o 
  10  12   1        4.85      -10.64     23.60 o 
   1  13   1        0.68        0.05      4.54 o 
   2  13   1     1156.45     1160.16     26.51 o 
   3  13   1      641.10      605.93     21.65 o 
   4  13   1       98.05       86.01     11.62 o 
   5  13   1       71.80       60.96      9.96 o 
   6  13   1       46.29       26.44      8.31 o 
   7  13   1       27.27       31.64     11.15 o 
   8  13   1       28.10       14.33     12.72 o 
   9  13   1        7.05       29.44     15.81 o 
   0  14   1      403.29      437.63     27.20 o 
   1  14   1     1415.82     1416.75     27.16 o 
   2  14   1      596.74      577.69     21.49 o 
   3  14   1      177.33      199.73     18.13 o 
   4  14   1       25.82        9.90      6.79 o 
   5  14   1      485.35      469.29     25.31 o 
   6  14   1       12.21       10.31      8.11 o 
   7  14   1      200.74      216.82     19.18 o 
   8  14   1       20.51       23.44     22.99 o 
   9  14   1        1.60       19.60     16.86 o 
   1  15   1      171.63      177.55     15.24 o 
   2  15   1      386.82      404.95     19.95 o 
   3  15   1      274.48      300.01     17.78 o 
   4  15   1      208.02      223.13     16.49 o 
   5  15   1       56.66       65.78     10.53 o 
   6  15   1        0.67       -6.62      6.62 o 
   7  15   1        1.30      -10.28     10.28 o 
   8  15   1       20.49       16.74     15.73 o 
   0  16   1      330.02      359.24     23.07 o 
   1  16   1        0.40        1.16      6.65 o 
   2  16   1       41.81       31.72      8.33 o 
   3  16   1        0.24       -6.44      6.44 o 
   4  16   1       34.23       23.50      8.34 o 
   5  16   1        8.75       13.03      8.11 o 
   6  16   1        4.59       -2.52      9.61 o 
   7  16   1        0.89       -7.40     16.01 o 
   8  16   1        2.66       -3.06     13.61 o 
   1  17   1       82.15       86.13     11.42 o 
   2  17   1       55.31       77.91     13.51 o 
   3  17   1       71.57       84.50     11.79 o 
   4  17   1        5.79        0.55     10.47 o 
   5  17   1       11.91       21.05     10.54 o 
   6  17   1        8.95        5.69     11.76 o 
   7  17   1        0.90      -11.09     12.08 o 
   0  18   1      238.52      241.75     29.44 o 
   1  18   1      147.79      170.91     18.42 o 
   2  18   1        3.90        9.37      8.60 o 
   3  18   1       16.46        5.79      8.59 o 
   4  18   1        7.52        8.65     10.55 o 
   5  18   1       63.99       49.46     16.30 o 
   6  18   1       19.20       -7.13     16.86 o 
   1  19   1        0.46       -5.31     13.24 o 
   2  19   1        0.92        0.50      9.92 o 
   3  19   1       16.64        8.63     12.05 o 
   4  19   1        5.45        4.66     10.72 o 
   5  19   1       13.27        4.40     19.01 o 
   1  20   1       25.48       13.31     20.57 o 
   2  20   1        8.61        4.57     16.94 o 
   3  20   1        5.14        0.90     11.31 o 
   0   0   2       52.46       48.41      3.63 o 
   1   0   2    31646.46    30871.69    562.73 o 
   2   0   2      548.47      525.84     17.11 o 
   3   0   2     3353.41     3295.17     63.01 o 
   4   0   2       30.20       20.70      7.65 o 
   5   0   2      937.03      866.33     21.02 o 
   6   0   2       40.36       64.03      8.94 o 
   7   0   2     2349.90     2138.32     54.32 o 
   8   0   2      161.75      191.78     17.06 o 
   9   0   2        1.20        2.78      7.75 o 
  10   0   2       43.10       53.71     12.07 o 
  11   0   2        0.38      -10.89     18.15 o 
  12   0   2       86.02       86.97     20.85 o 
   1   1   2      838.28      856.89     14.67 o 
   2   1   2    35095.18    33682.59    259.81 o 
   3   1   2     1848.77     1777.56     29.95 o 
   4   1   2       59.05       55.39      5.64 o 
   5   1   2     3041.80     3021.51     31.12 o 
   6   1   2        3.89        2.78      3.95 o 
   7   1   2        6.71        1.44      5.13 o 
   8   1   2      599.88      615.23     19.89 o 
   9   1   2       88.97       94.65     10.29 o 
  10   1   2       35.72       38.91      8.10 o 
  11   1   2        4.15       -7.02      8.70 o 
  12   1   2        8.09       10.29     14.55 o 
   0   2   2    13677.77    14829.53    134.54 o 
   1   2   2     4666.50     4511.06     49.83 o 
   2   2   2    25419.28    25433.85    165.71 o 
   3   2   2      160.09      145.64     11.09 o 
   4   2   2     1266.44     1233.03     20.13 o 
   5   2   2      173.17      179.39     10.17 o 
   6   2   2      604.72      634.44     17.10 o 
   7   2   2     1626.73     1564.27     31.36 o 
   8   2   2      161.24      152.43     11.49 o 
   9   2   2       65.75       58.82     10.70 o 
  10   2   2        4.29       -3.88      5.77 o 
  11   2   2        3.22       10.67      9.31 o 
  12   2   2        8.49       23.31     13.48 o 
   1   3   2    17095.48    17181.37    124.99 o 
   2   3   2     8180.65     8561.98     59.18 o 
   3   3   2    12840.26    11923.68     81.48 o 
   4   3   2     1128.81     1093.90     19.50 o 
   5   3   2      947.17      898.45     21.21 o 
   6   3   2      638.97      659.20     18.89 o 
   7   3   2      192.62      199.62     12.94 o 
   8   3   2        4.18       -4.68      4.68 o 
   9   3   2      409.85      381.74     18.66 o 
  10   3   2      110.15      104.81     11.90 o 
  11   3   2       57.16       43.19     13.66 o 
  12   3   2        1.83        6.05     19.36 o 
   0   4   2      522.03      501.89     17.05 o 
   1   4   2     5370.16     5044.61     45.56 o 
   2   4   2    12404.65    12413.34     89.50 o 
   3   4   2      222.03      214.44      7.19 o 
   4   4   2     3073.27     2857.65     31.16 o 
   5   4   2      185.46      165.13     10.35 o 
   6   4   2      367.75      347.64     15.75 o 
   7   4   2      160.11      187.11     12.80 o 
   8   4   2       42.71       61.50     10.15 o 
   9   4   2       11.54        7.81      6.74 o 
  10   4   2        3.00        3.67      6.64 o 
  11   4   2       70.89       41.41     16.04 o 
  12   4   2        1.91       10.89     19.36 o 
   1   5   2      197.44      182.33      8.84 o 
   2   5   2      202.66      216.75      7.26 o 
   3   5   2     6947.97     7084.62     51.07 o 
   4   5   2      473.30      485.03     15.80 o 
   5   5   2      183.81      212.37      9.24 o 
   6   5   2        4.77       -0.49      4.49 o 
   7   5   2        0.14        7.31      5.54 o 
   8   5   2        7.35       14.40      7.32 o 
   9   5   2       14.84       14.15      8.01 o 
  10   5   2       60.20       38.58      9.34 o 
  11   5   2        0.27       -0.03     14.56 o 
  12   5   2        0.66       -9.68     21.78 o 
   0   6   2       11.42        7.35      6.66 o 
   1   6   2       30.00       17.40      3.68 o 
   2   6   2     1735.14     1835.83     22.16 o 
   3   6   2     2299.21     2283.11     24.26 o 
   4   6   2      143.96      161.05      7.41 o 
   5   6   2      683.66      606.31     16.09 o 
   6   6   2      137.82      130.78     10.68 o 
   7   6   2      143.43      128.11     11.31 o 
   8   6   2      187.25      174.58     13.63 o 
   9   6   2       45.85       30.38      9.45 o 
  10   6   2       48.16       36.67      9.53 o 
  11   6   2       24.29       36.62     13.24 o 
  12   6   2        1.67      -13.57     14.10 o 
   1   7   2     1165.88     1184.75     19.75 o 
   2   7   2      110.35       69.99      6.39 o 
   3   7   2      270.15      248.80      8.63 o 
   4   7   2      229.71      213.99      8.64 o 
   5   7   2       10.33       10.86      4.18 o 
   6   7   2        0.93        3.00      4.76 o 
   7   7   2       15.50       16.65      6.94 o 
   8   7   2        1.84       -5.88      5.88 o 
   9   7   2      244.87      293.27     24.24 o 
  10   7   2       16.93        6.50     10.31 o 
  11   7   2       33.45       30.38     16.67 o 
   0   8   2      881.21      982.82     57.48 o 
   1   8   2     2471.20     2581.13     31.12 o 
   2   8   2     1408.29     1424.97     25.09 o 
   3   8   2        2.12       -2.68      2.78 o 
   4   8   2       72.49       71.05      6.33 o 
   5   8   2       13.71       13.01      4.66 o 
   6   8   2        0.82        0.18      4.75 o 
   7   8   2      585.32      555.74     19.94 o 
   8   8   2      108.50       93.65     11.36 o 
   9   8   2        0.07       -4.33      7.09 o 
  10   8   2        0.30       -5.47     12.21 o 
  11   8   2        2.17        6.05     13.95 o 
   1   9   2      393.98      415.36     12.41 o 
   2   9   2        9.14        9.05      3.36 o 
   3   9   2     2550.76     2471.73     31.13 o 
   4   9   2      155.53      150.83      9.23 o 
   5   9   2      118.25      111.32      8.64 o 
   6   9   2      178.38      175.17     11.85 o 
   7   9   2       93.46      107.93     11.22 o 
   8   9   2       45.34       44.07      9.15 o 
   9   9   2      157.34      154.98     19.63 o 
  10   9   2        2.39        2.77     15.13 o 
  11   9   2       27.47       39.59     17.73 o 
   0  10   2      987.15     1039.62     54.46 o 
   1  10   2      128.15      101.64      8.11 o 
   3  10   2       70.79       81.42      8.58 o 
   4  10   2       53.78       45.42      6.74 o 
   5  10   2     1255.11     1253.80     23.29 o 
   6  10   2       85.91       44.11      8.43 o 
   7  10   2       70.41       95.88     10.77 o 
   8  10   2        0.30        0.83      6.70 o 
   9  10   2       11.33        4.80      9.09 o 
  10  10   2        0.03       -3.41     11.89 o 
  11  10   2       36.19       -3.03     34.49 o 
   1  11   2       67.02       79.74      7.71 o 
   2  11   2      198.18      210.79     11.20 o 
   3  11   2      332.36      334.04     16.36 o 
   4  11   2        3.40       -0.38      5.70 o 
   5  11   2      251.41      238.91     14.04 o 
   6  11   2        0.51        9.97      6.18 o 
   7  11   2       37.83       31.21      9.56 o 
   8  11   2       27.25       25.42      9.51 o 
   9  11   2        0.11        1.78     10.61 o 
  10  11   2       13.59       -4.24     12.84 o 
   0  12   2      451.04      458.96     22.20 o 
   1  12   2      327.62      330.01     14.00 o 
   2  12   2        9.33       11.27      5.54 o 
   3  12   2      928.13      958.08     24.02 o 
   4  12   2      594.77      586.99     21.72 o 
   5  12   2      643.38      596.93     23.65 o 
   6  12   2      218.04      196.62     16.61 o 
   7  12   2       13.41       19.91      9.14 o 
   8  12   2       18.77       11.13     11.71 o 
   9  12   2        3.82       17.32     14.96 o 
  10  12   2        3.13       18.09     16.34 o 
   1  13   2      258.36      279.95     14.84 o 
   2  13   2        7.44        5.64      5.55 o 
   3  13   2      169.51      180.19     13.96 o 
   4  13   2       36.63       40.33      8.39 o 
   5  13   2       22.01       26.87      7.74 o 
   6  13   2        5.12        3.16      7.65 o 
   7  13   2        8.89        5.96      8.34 o 
   8  13   2       11.92       11.63     10.77 o 
   9  13   2       37.32       29.08     16.67 o 
   0  14   2      160.48      191.39     15.88 o 
   1  14   2       39.40       22.80      7.82 o 
   2  14   2      207.36      218.89     14.64 o 
   3  14   2       13.85       12.28      6.65 o 
   4  14   2       53.06       54.99      9.52 o 
   5  14   2       10.83        1.79      6.83 o 
   6  14   2       11.40        8.16      8.35 o 
   7  14   2       26.22       21.97     10.31 o 
   8  14   2        0.02       -1.62     13.59 o 
   9  14   2        2.42       -1.06     14.10 o 
   1  15   2        1.13       -0.06      5.59 o 
   2  15   2       18.91       16.21      6.94 o 
   3  15   2       50.35       48.38      9.66 o 
   4  15   2        2.26       10.05      7.28 o 
   5  15   2       27.74       33.87      8.82 o 
   6  15   2       46.51       47.92     11.44 o 
   7  15   2       11.50       10.53     11.16 o 
   8  15   2        5.50       -7.46     11.00 o 
   0  16   2      137.94      182.31     19.21 o 
   1  16   2      799.30      824.50     27.37 o 
   2  16   2       43.08       36.22      8.98 o 
   3  16   2        0.07        8.33      7.49 o 
   4  16   2        1.44       -6.14      6.14 o 
   5  16   2      160.29      205.38     20.41 o 
   6  16   2       93.71      121.71     20.89 o 
   7  16   2       45.80       39.03     23.18 o 
   8  16   2        0.90       -0.28     13.05 o 
   1  17   2       43.74       74.92     15.60 o 
   2  17   2       16.96       16.28      8.95 o 
   3  17   2       49.08       40.53     10.74 o 
   4  17   2       30.45       28.64     10.25 o 
   5  17   2       62.12       95.70     18.46 o 
   6  17   2        0.03        5.41     12.45 o 
   7  17   2        0.01       -0.74     15.29 o 
   0  18   2      112.19       80.45     19.63 o 
   1  18   2        7.22       18.62     11.59 o 
   2  18   2        6.65       12.72      8.62 o 
   3  18   2       14.50        1.61      8.75 o 
   4  18   2       45.56       68.03     16.54 o 
   5  18   2       37.08       45.52     16.43 o 
   6  18   2        2.58        2.35     14.13 o 
   1  19   2       48.21       79.87     29.04 o 
   2  19   2       26.65       20.05     13.46 o 
   3  19   2       17.87        7.98     23.56 o 
   4  19   2        5.28        4.75     14.28 o 
   5  19   2        0.03        6.09     19.67 o 
   0  20   2        1.05      -10.89     18.15 o 
   1  20   2       21.33       12.10     21.78 o 
   2  20   2        2.85        6.80     16.54 o 
   3  20   2        0.05        5.40     16.54 o 
   1   1   3       71.85       95.94      5.27 o 
   2   1   3     3017.21     2794.77     28.18 o 
   3   1   3      172.45      168.67      7.52 o 
   4   1   3       55.54       81.00      6.69 o 
   5   1   3      307.77      329.24     13.33 o 
   6   1   3       27.43       27.28      5.61 o 
   7   1   3        2.75        3.24      5.46 o 
   8   1   3      803.02      823.18     20.00 o 
   9   1   3        1.11       -4.73      4.73 o 
  10   1   3       80.74      108.58     14.12 o 
  11   1   3        3.55       -6.96      8.80 o 
  12   1   3        7.46        6.61     11.54 o 
   0   2   3      422.65      460.58      7.90 o 
   1   2   3      406.53      406.03      8.42 o 
   2   2   3     1243.70     1341.11     18.92 o 
   3   2   3     4160.42     4322.58     36.42 o 
   4   2   3       98.36      120.85      6.96 o 
   5   2   3      150.20      191.90     13.00 o 
   6   2   3     2595.96     2601.09     33.55 o 
   7   2   3        8.13        9.75      5.43 o 
   8   2   3       87.69      100.42     11.15 o 
   9   2   3       29.89       18.80      6.54 o 
  10   2   3       82.62      100.62     10.45 o 
  11   2   3        1.78       -0.25     10.29 o 
  12   2   3        8.05      -12.51     15.13 o 
   1   3   3       59.91       69.89      4.90 o 
   2   3   3      883.71      942.14     13.53 o 
   3   3   3      944.76      933.72     14.45 o 
   4   3   3    19139.51    19533.76    138.65 o 
   5   3   3      536.85      553.19     13.63 o 
   6   3   3       70.08       81.66      8.14 o 
   7   3   3       44.04       50.88      7.31 o 
   8   3   3      119.29      115.39     14.34 o 
   9   3   3      155.61      139.88     12.96 o 
  10   3   3       31.63       17.00      8.46 o 
  11   3   3        8.51        3.95     10.93 o 
  12   3   3        0.33       -6.68     13.08 o 
   0   4   3     1202.06     1221.69     19.74 o 
   1   4   3      515.65      506.28     12.56 o 
   2   4   3     2982.35     3123.44     27.96 o 
   3   4   3     4339.76     4321.91     37.17 o 
   4   4   3     3237.85     2973.71     39.51 o 
   5   4   3      326.63      348.79     12.84 o 
   6   4   3     1028.55      963.45     26.97 o 
   7   4   3        0.43        3.28      5.49 o 
   8   4   3       34.66       21.74      6.60 o 
   9   4   3        1.11       -5.72      6.18 o 
  10   4   3      158.55      155.67     14.28 o 
  11   4   3        0.00       18.42     11.28 o 
  12   4   3       28.69       11.48     14.81 o 
   1   5   3      687.32      763.72     13.35 o 
   2   5   3     1107.79     1007.64     13.96 o 
   3   5   3      346.51      315.93     10.72 o 
   4   5   3       26.96       30.34      4.10 o 
   5   5   3      690.34      652.50     13.64 o 
   6   5   3       21.08       13.95      4.81 o 
   7   5   3       66.19       47.70      8.04 o 
   8   5   3      583.41      640.77     26.93 o 
   9   5   3      137.79      123.16     12.46 o 
  10   5   3       74.32       85.37     11.46 o 
  11   5   3        3.87       -7.38     14.86 o 
  12   5   3        9.18       48.41     27.83 o 
   0   6   3     3270.92     3348.63     39.79 o 
   1   6   3       94.86      107.70      6.21 o 
   2   6   3     4873.50     4942.61     42.72 o 
   3   6   3      145.21      140.72      7.52 o 
   4   6   3     2748.33     2739.88     28.74 o 
   5   6   3       99.24      117.94      8.52 o 
   6   6   3      435.82      466.65     16.17 o 
   7   6   3      370.68      388.25     16.97 o 
   8   6   3        0.03       -1.90      5.91 o 
   9   6   3       29.36       19.21      8.35 o 
  10   6   3        3.77        2.51      7.65 o 
  11   6   3       11.72      -10.23     10.23 o 
   1   7   3      312.83      357.94     10.50 o 
   2   7   3        0.20       -0.04      2.74 o 
   3   7   3       20.45       15.20      3.72 o 
   4   7   3      253.19      282.74     10.79 o 
   5   7   3      899.72      891.65     21.51 o 
   6   7   3      358.70      367.88     16.23 o 
   7   7   3       26.98       25.26      6.30 o 
   8   7   3      141.61      133.65     12.90 o 
   9   7   3        0.31        5.71      6.92 o 
  10   7   3       21.17       40.34     12.81 o 
  11   7   3       11.61       28.57     12.80 o 
   0   8   3       29.02       82.99      9.62 o 
   1   8   3      370.37      376.57     11.78 o 
   2   8   3       39.68       20.35      4.17 o 
   3   8   3      109.59      119.92      7.94 o 
   4   8   3       72.87       90.58      6.43 o 
   5   8   3      543.86      531.77     16.14 o 
   6   8   3        0.50        1.20      4.64 o 
   7   8   3      530.07      578.83     26.61 o 
   8   8   3       19.76        2.63      6.26 o 
   9   8   3        3.16       22.42      8.63 o 
  10   8   3       10.47       16.69     12.21 o 
  11   8   3       18.45       10.89     21.78 o 
   1   9   3       16.36        5.86      3.97 o 
   2   9   3      592.54      628.63     14.10 o 
   3   9   3       96.54      104.88     10.19 o 
   4   9   3      404.40      428.59     16.35 o 
   5   9   3       73.44       72.01      8.43 o 
   6   9   3       28.99       26.26      7.31 o 
   7   9   3        5.78       18.96      6.81 o 
   8   9   3       10.98        6.72      7.94 o 
   9   9   3        0.46        1.11      7.60 o 
  10   9   3       50.30       25.86     16.19 o 
  11   9   3        5.11       16.09     15.68 o 
   0  10   3     1107.85     1326.85     44.66 o 
   1  10   3      613.70      562.43     26.61 o 
   2  10   3       14.07       12.70      4.32 o 
   3  10   3        7.77        4.68      5.02 o 
   4  10   3      168.06      155.22     10.74 o 
   5  10   3        4.41        4.18      5.89 o 
   6  10   3      550.57      504.22     21.12 o 
   7  10   3       38.25       31.78      8.07 o 
   8  10   3        4.00       -1.77      6.29 o 
   9  10   3       43.23       43.39     10.82 o 
  10  10   3        1.02      -10.47     10.47 o 
   1  11   3        7.44        8.11      4.67 o 
   2  11   3     1565.05     1567.71     27.77 o 
   3  11   3       25.68       11.63      6.36 o 
   4  11   3      411.97      405.71     19.35 o 
   5  11   3       30.55       21.39      6.85 o 
   6  11   3        6.24       -2.30      5.66 o 
   7  11   3        6.72       -5.72      5.72 o 
   8  11   3       74.67       65.33     10.32 o 
   9  11   3       20.64       -0.34     12.58 o 
   0  12   3      334.36      296.56     20.26 o 
   1  12   3       59.41       44.71      7.12 o 
   2  12   3      702.37      718.13     19.70 o 
   3  12   3        1.43       -6.05      6.20 o 
   4  12   3       55.98       80.80     10.09 o 
   5  12   3       83.24       82.04     11.42 o 
   6  12   3      335.47      324.06     18.81 o 
   7  12   3        5.59        5.15      7.07 o 
   8  12   3       67.87       76.77     13.02 o 
   9  12   3       17.67       22.83     13.65 o 
  10  12   3        0.00      -19.97     19.97 o 
   1  13   3        6.78       -4.81      4.81 o 
   2  13   3        8.39        5.84      6.37 o 
   3  13   3       29.83       15.41      9.83 o 
   4  13   3        0.52       -4.03      6.02 o 
   5  13   3        9.52        3.79      7.64 o 
   6  13   3        9.53        1.37      7.88 o 
   7  13   3       35.02       34.39      9.75 o 
   8  13   3        0.92       -1.60      8.55 o 
   9  13   3       15.75       20.98     13.30 o 
   0  14   3     1243.31     1273.35     38.60 o 
   1  14   3      182.55      180.73     14.21 o 
   2  14   3     1290.74     1367.14     32.85 o 
   3  14   3        2.57       -5.53      5.53 o 
   4  14   3      390.45      430.68     21.54 o 
   5  14   3       17.53       10.93      8.24 o 
   6  14   3      257.57      272.48     26.04 o 
   7  14   3        4.27        7.89      8.97 o 
   8  14   3       31.40       26.33     13.16 o 
   9  14   3        0.91       -5.45     13.69 o 
   1  15   3        0.38        1.48      6.21 o 
   2  15   3        6.78       -3.78      7.01 o 
   3  15   3       28.54       15.48      7.08 o 
   4  15   3      181.16      194.68     17.81 o 
   5  15   3        2.99        9.38      9.46 o 
   6  15   3       50.47       59.29     16.24 o 
   7  15   3       10.32        9.00     11.74 o 
   8  15   3       14.90        5.24     12.58 o 
   0  16   3      243.48      262.70     49.62 o 
   1  16   3        0.01       -2.12      7.08 o 
   2  16   3       14.08       15.76      8.06 o 
   3  16   3        0.97       -6.18      6.18 o 
   4  16   3       78.14       68.47     13.97 o 
   5  16   3        1.01       -7.02      9.19 o 
   6  16   3        0.10       -6.22     11.92 o 
   7  16   3        1.28       -3.48     12.04 o 
   8  16   3        0.00       13.94     16.97 o 
   1  17   3        2.96       -5.72      8.99 o 
   2  17   3      280.68      297.60     20.10 o 
   3  17   3        5.33        1.76      9.11 o 
   4  17   3       13.76       -0.32      9.54 o 
   5  17   3        7.45        5.36     13.53 o 
   6  17   3        2.11       16.75     13.73 o 
   7  17   3        3.36      -12.02     12.02 o 
   0  18   3       84.08      102.27     21.81 o 
   1  18   3       31.01       58.52     14.83 o 
   2  18   3       24.86       25.44     10.91 o 
   3  18   3       16.94       37.04     13.89 o 
   4  18   3       49.89       33.05     14.05 o 
   5  18   3        3.69       13.23     13.24 o 
   6  18   3       44.45       63.95     16.83 o 
   1  19   3        0.14      -16.94     18.15 o 
   2  19   3       25.17        9.16     15.81 o 
   3  19   3       24.42       35.74     18.26 o 
   4  19   3       47.06       42.87     15.52 o 
   5  19   3        7.01       21.31     13.87 o 
   0  20   3       57.47       79.87     30.25 o 
   1  20   3        0.23        0.00     18.15 o 
   2  20   3        5.82       27.95     19.97 o 
   3  20   3        7.81        0.83     15.66 o 
   0   0   4     2420.20     2282.57     30.81 o 
   1   0   4      753.32      754.89     30.86 o 
   2   0   4      136.19      173.54      9.30 o 
   3   0   4      640.01      657.16     20.33 o 
   4   0   4      652.35      602.28     20.45 o 
   5   0   4      925.16      856.29     24.21 o 
   6   0   4     1023.70     1007.77     24.55 o 
   7   0   4     4247.29     4226.82     63.90 o 
   8   0   4      545.80      551.63     37.03 o 
   9   0   4      116.67      115.41     15.04 o 
  10   0   4       11.26       -6.36      7.88 o 
  11   0   4        0.03       -0.61     13.69 o 
  12   0   4        0.26       27.83     24.20 o 
   1   1   4      273.02      254.15      7.75 o 
   2   1   4     7576.86     7394.86     55.05 o 
   3   1   4      360.70      383.06      9.75 o 
   4   1   4      529.25      533.54     11.28 o 
   5   1   4       27.73       19.24      5.48 o 
   6   1   4      162.09      160.95     10.16 o 
   7   1   4      160.31      185.43     11.65 o 
   8   1   4      440.01      442.13     17.57 o 
   9   1   4       14.84       13.24      6.46 o 
  10   1   4       15.26       17.12      7.06 o 
  11   1   4       41.31       51.08     19.17 o 
   0   2   4    50822.15    47529.75    510.73 o 
   1   2   4    19554.13    19478.04    133.09 o 
   2   2   4      976.95      984.46     16.10 o 
   3   2   4      290.01      270.76      8.58 o 
   4   2   4      599.08      591.90     12.71 o 
   5   2   4      387.09      374.79     11.42 o 
   6   2   4      106.60      103.80      9.02 o 
   7   2   4      173.78      157.65     10.93 o 
   8   2   4       11.37        1.66      5.55 o 
   9   2   4        0.14       -3.08      5.43 o 
  10   2   4      111.46      100.01     10.69 o 
  11   2   4        6.09        2.03     10.50 o 
  12   2   4        0.87       19.36     22.99 o 
   1   3   4     3714.69     3654.61     31.84 o 
   2   3   4     4153.40     4471.86     39.47 o 
   3   3   4      255.41      193.85      8.41 o 
   4   3   4     1183.95     1059.67     17.32 o 
   5   3   4      725.66      726.90     15.58 o 
   6   3   4      149.93      171.31     11.46 o 
   7   3   4      146.80      135.33     14.64 o 
   8   3   4       16.41       10.03      6.33 o 
   9   3   4      326.97      330.83     20.21 o 
  10   3   4       15.92       16.15      7.54 o 
  12   3   4        0.43      -14.52     14.52 o 
   0   4   4     1077.03      931.47     15.30 o 
   1   4   4     5596.48     5357.05     51.87 o 
   2   4   4      818.18      776.74     11.90 o 
   3   4   4      309.67      349.02      9.26 o 
   4   4   4      681.99      784.15     15.15 o 
   5   4   4     3494.78     3444.03     40.63 o 
   6   4   4       10.56        5.49      4.19 o 
   7   4   4      100.25      124.78     11.10 o 
   8   4   4      105.91       88.86      9.73 o 
   9   4   4       29.26       20.15      7.72 o 
  10   4   4       25.00        6.39      7.43 o 
  11   4   4       61.64      117.82     27.23 o 
  12   4   4        0.90        2.42     21.78 o 
   1   5   4       94.90      100.81      5.99 o 
   2   5   4      905.13      917.17     16.25 o 
   3   5   4      166.70      137.55      7.10 o 
   4   5   4      636.94      677.21     13.22 o 
   5   5   4       12.02        5.48      3.64 o 
   6   5   4       13.53       10.12      4.53 o 
   7   5   4      161.26      184.15     12.15 o 
   8   5   4      261.00      241.35     15.52 o 
   9   5   4       77.26       83.61     11.04 o 
  10   5   4       20.37        8.91      8.93 o 
  11   5   4        4.77       -3.18     10.68 o 
  12   5   4        0.18        4.84     22.99 o 
   0   6   4      264.49      269.00     12.05 o 
   1   6   4     2615.72     2590.80     31.90 o 
   2   6   4      953.44      983.87     16.09 o 
   3   6   4      138.39      144.32      8.17 o 
   4   6   4     2149.41     2138.78     24.99 o 
   5   6   4     1188.95     1227.82     19.46 o 
   6   6   4     1276.17     1229.12     23.38 o 
   7   6   4      145.41      135.36     11.74 o 
   8   6   4       10.97       -5.09      6.31 o 
   9   6   4        0.14        5.79      6.71 o 
  10   6   4       44.11       46.35     11.08 o 
  11   6   4       25.29       32.52     13.48 o 
   1   7   4      129.20      120.67      8.48 o 
   2   7   4      137.26      190.00      8.96 o 
   3   7   4     1101.50     1063.93     19.95 o 
   4   7   4      345.51      296.62     11.78 o 
   5   7   4      225.89      231.24     11.77 o 
   6   7   4      268.10      265.65     13.58 o 
   7   7   4        0.18       -3.56      5.59 o 
   8   7   4      126.47      150.92     13.22 o 
   9   7   4       25.43       33.21      8.39 o 
  10   7   4       77.19       83.66     13.06 o 
  11   7   4        6.93       11.75     19.76 o 
   0   8   4     1267.94     1341.62     27.21 o 
   1   8   4       40.11       36.90      4.86 o 
   2   8   4       49.03       32.30      5.12 o 
   3   8   4       30.88       24.20      5.32 o 
   4   8   4      299.95      304.48     11.92 o 
   5   8   4        5.26        4.66      4.97 o 
   6   8   4      182.37      195.52     13.61 o 
   7   8   4       49.60       69.49     10.07 o 
   8   8   4       89.36       71.12     10.36 o 
   9   8   4       37.13       58.16     13.26 o 
  10   8   4        1.18       -3.92      8.83 o 
  11   8   4        0.09       30.25     24.20 o 
   1   9   4     2622.69     2795.60     34.99 o 
   2   9   4     1182.48     1258.16     22.97 o 
   3   9   4     1943.50     1967.81     30.17 o 
   4   9   4      534.70      534.77     19.07 o 
   5   9   4      675.94      676.57     32.01 o 
   6   9   4      160.76      168.73     13.07 o 
   7   9   4        0.35       -2.95      5.89 o 
   8   9   4       78.59       75.99     10.35 o 
   9   9   4      157.41      183.03     16.01 o 
  10   9   4       31.60       38.47     14.13 o 
  11   9   4       15.79        9.68     27.83 o 
   0  10   4      172.74      216.96     16.87 o 
   1  10   4      310.80      288.93     11.80 o 
   2  10   4       40.23       39.24      6.07 o 
   3  10   4      575.32      542.48     18.37 o 
   4  10   4      134.74      121.77     14.84 o 
   5  10   4      580.61      579.77     20.93 o 
   6  10   4        0.51       -3.83      5.84 o 
   7  10   4      107.23       64.22     12.71 o 
   8  10   4        5.80       -4.90      7.03 o 
   9  10   4        6.18        1.34      8.10 o 
  10  10   4       13.23       -7.10     16.94 o 
   1  11   4      454.47      475.03     15.45 o 
   2  11   4       38.26       40.58      7.84 o 
   3  11   4       52.56       31.97      8.70 o 
   4  11   4       16.23       18.32      8.91 o 
   5  11   4        4.50       -4.70      5.56 o 
   6  11   4       47.84       32.12      8.10 o 
   7  11   4        1.34        0.56      6.38 o 
   8  11   4       34.60       36.81      9.20 o 
   9  11   4       12.03        5.56     10.48 o 
  10  11   4        1.55       -4.88     14.10 o 
   0  12   4      835.89      844.66     38.23 o 
   1  12   4        5.86        1.50      4.70 o 
   2  12   4       81.50       79.06      8.96 o 
   3  12   4       13.18       21.78      8.51 o 
   4  12   4      218.61      198.71     17.48 o 
   5  12   4      315.60      270.52     24.26 o 
   6  12   4        8.46       14.48      7.01 o 
   7  12   4        1.19       -0.85      6.59 o 
   8  12   4       12.30       20.26      9.32 o 
   9  12   4        0.38       -5.53     11.63 o 
  10  12   4        0.39        0.28     18.15 o 
   1  13   4        9.29        4.77      5.39 o 
   2  13   4      164.07      182.57     12.99 o 
   3  13   4       14.89       18.22      8.72 o 
   4  13   4        4.81       -6.86      6.86 o 
   5  13   4       36.98       34.38      9.39 o 
   6  13   4        2.16       -0.30      7.96 o 
   7  13   4       21.85       27.22      8.61 o 
   8  13   4        0.52       17.78     12.54 o 
   9  13   4       13.01       -3.43     19.63 o 
   0  14   4      600.24      628.61     27.27 o 
   1  14   4      240.20      237.81     16.18 o 
   2  14   4      277.68      238.15     18.97 o 
   3  14   4       94.84       90.34     13.23 o 
   4  14   4        3.96       -4.32      7.69 o 
   5  14   4       16.35       10.52      8.19 o 
   6  14   4        9.84       11.68     11.93 o 
   7  14   4        5.33       -9.07      9.07 o 
   8  14   4        1.99       -0.55     12.02 o 
   9  14   4        1.46        0.14     12.72 o 
   1  15   4      154.48      167.33     16.28 o 
   2  15   4       20.22       15.39      8.61 o 
   3  15   4      136.58      146.97     16.56 o 
   4  15   4        3.17       10.71      9.59 o 
   5  15   4        2.54        0.89      8.57 o 
   6  15   4       62.07       49.93     13.62 o 
   7  15   4       19.80       18.88     13.73 o 
   8  15   4        1.28       20.57     13.04 o 
   0  16   4      117.96       83.72     18.77 o 
   1  16   4       11.41       26.25      9.79 o 
   2  16   4       19.62        7.16      8.70 o 
   3  16   4        0.61       -8.28      8.28 o 
   4  16   4       15.82        6.02      9.46 o 
   5  16   4      161.59      199.45     21.16 o 
   6  16   4       19.10       59.97     16.13 o 
   7  16   4       70.04       95.85     20.24 o 
   1  17   4      143.19      173.97     21.33 o 
   2  17   4       45.48       29.74     10.45 o 
   3  17   4      134.99      140.35     16.94 o 
   4  17   4        1.10       -8.32      8.62 o 
   5  17   4        0.86        7.42     12.63 o 
   6  17   4       12.40        1.46     12.94 o 
   7  17   4       10.72       13.33     15.69 o 
   0  18   4       48.23       60.51     26.62 o 
   1  18   4       43.62       37.25     19.46 o 
   2  18   4       13.22       20.56     12.25 o 
   3  18   4        0.03        5.90     11.71 o 
   4  18   4        0.46        8.11     13.21 o 
   5  18   4       39.97       44.27     16.41 o 
   6  18   4        0.00       -2.38     14.25 o 
   1  19   4       10.58       30.99     22.99 o 
   2  19   4       22.24        9.68     15.40 o 
   3  19   4        8.35        0.13     15.12 o 
   4  19   4        1.30       -9.72     14.81 o 
   5  19   4       15.95       -1.57     17.03 o 
   0  20   4       11.06        8.47     21.78 o 
   1  20   4        2.02        8.47     22.99 o 
   2  20   4        1.83        5.58     32.07 o 
   3  20   4       42.67       33.72     19.24 o 
   1   1   5     8865.11     8784.74     67.92 o 
   2   1   5        0.79       -0.75      2.79 o 
   3   1   5      319.38      405.59      9.97 o 
   4   1   5     1199.66     1265.98     19.47 o 
   5   1   5      581.44      503.90     12.15 o 
   6   1   5        2.59       -2.80      3.49 o 
   7   1   5      787.55      770.58     19.00 o 
   8   1   5       92.99      103.17     11.03 o 
   9   1   5        8.30        9.17      6.47 o 
  10   1   5        5.93        2.53      5.67 o 
  11   1   5       11.42       20.98     12.63 o 
  12   1   5        0.40        0.00     16.94 o 
   1   2   5     2154.05     2110.47     18.77 o 
   2   2   5     5374.24     5329.95     48.61 o 
   3   2   5      393.90      411.40     12.45 o 
   4   2   5      294.18      327.94      9.59 o 
   5   2   5      537.86      507.60     17.50 o 
   6   2   5     1312.88     1411.53     22.19 o 
   7   2   5     1101.42     1079.81     22.88 o 
   8   2   5        6.09        2.09      5.95 o 
   9   2   5       52.81       61.02      9.72 o 
  10   2   5       34.65       45.07      9.03 o 
  11   2   5        0.02      -15.20     15.20 o 
  12   2   5        3.24       41.15     25.41 o 
   1   3   5      855.23      920.57     12.29 o 
   2   3   5     4303.10     4276.29     38.68 o 
   3   3   5      551.93      566.36     17.41 o 
   4   3   5      134.71      164.24      8.34 o 
   5   3   5      304.21      338.99     12.41 o 
   6   3   5        0.00        0.41      3.60 o 
   7   3   5       40.86       36.74      6.08 o 
   8   3   5      394.11      406.11     19.46 o 
   9   3   5       74.55       99.18     11.77 o 
  10   3   5        8.56       11.39      7.00 o 
  11   3   5       17.13       26.52     12.47 o 
  12   3   5        9.42       -8.97     18.76 o 
   0   4   5     8706.91     8453.01     74.76 o 
   1   4   5     1884.79     1878.76     21.14 o 
   2   4   5        8.72        9.50      3.89 o 
   3   4   5      135.60      129.06      6.60 o 
   4   4   5      856.73      985.08     18.35 o 
   5   4   5      103.64      122.52      8.38 o 
   6   4   5       78.35       68.47      7.14 o 
   7   4   5     1259.67     1248.39     23.09 o 
   8   4   5      234.68      224.78     13.77 o 
   9   4   5      177.05      180.99     15.07 o 
  10   4   5        5.42        2.55      7.32 o 
  11   4   5      114.68      157.55     41.15 o 
  12   4   5        0.02       -8.47     21.78 o 
   1   5   5      315.56      336.13      8.79 o 
   2   5   5     2262.43     2226.74     29.23 o 
   3   5   5     2059.45     1924.39     22.91 o 
   4   5   5     5443.48     5508.26     48.31 o 
   5   5   5        0.32       -0.98      3.33 o 
   6   5   5      159.77      169.01     11.72 o 
   7   5   5      576.97      571.36     21.59 o 
   8   5   5       16.29       11.05      6.37 o 
   9   5   5        4.08        6.95      6.56 o 
  10   5   5       29.99       26.57      9.29 o 
  11   5   5        1.31        5.54     10.77 o 
  12   5   5        0.03       20.51     15.99 o 
   0   6   5     5955.30     6383.67     64.18 o 
   1   6   5      154.34      170.39      8.66 o 
   2   6   5      573.65      628.49     18.68 o 
   3   6   5     4724.73     4760.69     39.75 o 
   4   6   5       28.06       28.21      4.58 o 
   5   6   5     1836.41     1775.59     24.02 o 
   6   6   5      454.93      444.37     19.08 o 
   7   6   5      255.68      286.57     16.20 o 
   8   6   5        1.50        0.68      6.45 o 
   9   6   5        9.89       -1.19      6.52 o 
  10   6   5        0.56        4.62      7.60 o 
  11   6   5       13.99        2.00     12.17 o 
   1   7   5      403.48      386.69     11.11 o 
   2   7   5       83.69       58.07      9.32 o 
   3   7   5     1800.84     1845.05     25.06 o 
   4   7   5      105.08       99.08      7.26 o 
   5   7   5      703.88      714.54     17.02 o 
   6   7   5      490.43      499.47     19.75 o 
   7   7   5       57.78       53.14      9.92 o 
   8   7   5       43.71       28.59      8.16 o 
   9   7   5      213.30      208.78     18.77 o 
  10   7   5        0.04       -7.26      7.26 o 
  11   7   5        5.69        3.01     10.77 o 
   0   8   5     3476.21     3573.63     46.07 o 
   1   8   5      623.24      618.04     16.54 o 
   2   8   5     3670.05     3689.57     50.40 o 
   3   8   5        2.17       -2.17      3.39 o 
   4   8   5       12.60       17.81      4.63 o 
   5   8   5      824.40      795.61     23.48 o 
   6   8   5        7.07        3.74      5.44 o 
   7   8   5       92.71       70.21      9.86 o 
   8   8   5        0.37       -5.57      5.57 o 
   9   8   5       21.22       19.72      7.97 o 
  10   8   5        1.46       -5.52      9.95 o 
  11   8   5       27.50       25.39     13.50 o 
   1   9   5      434.67      410.09     15.23 o 
   2   9   5      111.18       99.12     10.05 o 
   3   9   5      898.37      940.28     18.85 o 
   4   9   5       74.63       90.52      8.84 o 
   5   9   5      737.76      748.86     32.41 o 
   6   9   5      203.65      213.65     14.52 o 
   7   9   5      316.11      342.88     18.96 o 
   8   9   5        0.23        2.02      6.62 o 
   9   9   5      167.26      163.67     15.45 o 
  10   9   5        0.23       -6.55     11.14 o 
  11   9   5        2.42       18.15     24.20 o 
   0  10   5       36.88       27.60      6.99 o 
   1  10   5      189.00      170.41     11.40 o 
   2  10   5      164.95      146.72     12.46 o 
   3  10   5      233.04      224.11     14.05 o 
   4  10   5      136.88      113.47     11.40 o 
   5  10   5      377.12      388.07     20.65 o 
   6  10   5       46.51       44.13      8.46 o 
   7  10   5        0.55        5.22      6.18 o 
   8  10   5       12.63       10.12      7.40 o 
   9  10   5       11.67       -1.87      8.63 o 
  10  10   5        1.19        1.17     11.18 o 
   1  11   5       23.49       32.07      6.85 o 
   2  11   5      318.29      355.25     16.60 o 
   3  11   5     2966.57     2895.88     45.27 o 
   4  11   5        0.03        5.51      7.47 o 
   5  11   5       38.71       22.04      9.66 o 
   6  11   5        8.80        0.66      5.40 o 
   7  11   5        2.47       -0.06      6.42 o 
   8  11   5       18.66       11.83      8.17 o 
   9  11   5        3.99       -2.35      8.04 o 
  10  11   5       17.53       36.87     15.10 o 
   0  12   5       10.84       10.30      6.45 o 
   1  12   5     1132.90     1083.44     23.10 o 
   2  12   5       17.21        4.28      6.27 o 
   3  12   5      513.63      543.30     25.60 o 
   4  12   5      321.78      349.28     27.07 o 
   5  12   5      238.40      245.21     20.31 o 
   6  12   5       93.49      128.12     12.50 o 
   7  12   5      148.76      192.03     15.46 o 
   8  12   5        6.86        5.03      9.84 o 
   9  12   5       12.81       24.50     13.70 o 
  10  12   5        0.34       16.45     14.00 o 
   1  13   5       38.95       37.84      8.08 o 
   2  13   5      254.52      234.26     14.11 o 
   3  13   5       53.17       55.35     15.46 o 
   4  13   5        8.22        4.55      8.11 o 
   5  13   5        1.16       -1.43      8.08 o 
   6  13   5        2.66        0.47      8.72 o 
   7  13   5        3.94        6.35      8.59 o 
   8  13   5        0.18       -7.39      9.18 o 
   9  13   5        0.42        8.10     14.17 o 
   0  14   5      191.76      218.74     42.36 o 
   1  14   5      353.98      343.84     21.72 o 
   2  14   5       68.48       55.46     11.43 o 
   3  14   5        1.99        5.32      7.75 o 
   4  14   5        0.05        9.31      8.59 o 
   5  14   5      369.21      374.66     26.30 o 
   6  14   5        3.16        8.61     10.26 o 
   7  14   5       28.61       23.31     13.71 o 
   8  14   5        7.83        7.86     13.88 o 
   9  14   5       55.08       58.77     22.37 o 
   1  15   5      401.16      451.39     36.86 o 
   2  15   5       38.74       38.70     10.40 o 
   3  15   5       89.59       72.93     12.64 o 
   4  15   5        3.56       -7.18     10.13 o 
   5  15   5        9.94       11.32     10.32 o 
   6  15   5       17.36       11.29     13.03 o 
   7  15   5        0.03       -4.93     11.59 o 
   8  15   5       10.95       -3.23     19.87 o 
   0  16   5       81.90       95.52     19.63 o 
   1  16   5        1.53        2.81     13.03 o 
   2  16   5       10.76        8.37      8.88 o 
   3  16   5        7.41       -2.30      8.70 o 
   4  16   5       37.96        9.36      9.92 o 
   5  16   5       10.70       -3.01     11.04 o 
   6  16   5       16.72       15.39     11.88 o 
   7  16   5        1.82       11.72     12.92 o 
   1  17   5       33.73       44.02     13.51 o 
   2  17   5       46.32       38.51     14.50 o 
   3  17   5       62.01       77.07     15.37 o 
   4  17   5        2.83       -3.76     10.84 o 
   5  17   5        0.06       -0.47     11.92 o 
   6  17   5        4.58        7.45     12.80 o 
   7  17   5        0.18        4.44     12.80 o 
   0  18   5       81.28       48.41     25.41 o 
   1  18   5        0.68       17.28     12.10 o 
   2  18   5        8.06       -1.58     15.33 o 
   3  18   5       43.84       72.64     19.99 o 
   4  18   5       55.62       36.26     14.92 o 
   5  18   5        1.67        4.80     17.70 o 
   6  18   5       28.46       13.93     14.01 o 
   1  19   5        0.18       -5.74     13.08 o 
   2  19   5        0.01       -5.72     13.95 o 
   3  19   5       17.43       -4.42     15.40 o 
   4  19   5        0.63        1.88     15.12 o 
   0  20   5        8.58       -7.26     21.78 o 
   1  20   5       73.87       67.77     31.46 o 
   2  20   5       35.56        9.89     18.15 o 
   3  20   5        0.38       -8.16     14.81 o 
   0   0   6   141266.16   114766.23   6646.27 o 
   1   0   6     8927.30     8737.36     88.23 o 
   2   0   6    12854.59    13330.16    112.88 o 
   3   0   6      438.80      451.03     15.20 o 
   4   0   6      939.41      923.97     20.20 o 
   5   0   6     1892.70     1789.51     36.68 o 
   6   0   6     3463.22     3559.62     59.28 o 
   7   0   6       76.91       34.61     26.62 o 
   8   0   6     1578.15     1544.65     66.07 o 
   9   0   6       16.76        9.50     12.31 o 
  10   0   6      183.61      212.01     23.24 o 
  11   0   6        3.15       22.99     21.78 o 
   1   1   6     2909.89     2832.90     26.18 o 
   2   1   6     3862.09     3712.21     33.37 o 
   3   1   6      395.12      393.98      8.93 o 
   4   1   6      501.74      489.51     11.07 o 
   5   1   6      177.40      182.23      8.86 o 
   6   1   6      102.64      102.26      8.93 o 
   7   1   6      284.66      321.62     21.61 o 
   8   1   6        0.02        3.08      6.51 o 
   9   1   6       21.91       24.82      7.26 o 
  10   1   6      199.99      210.52     15.17 o 
  11   1   6       41.68       13.58     13.61 o 
  12   1   6        0.25      -16.94     16.94 o 
   0   2   6    30994.66    31319.71    323.00 o 
   1   2   6      869.13      916.98     11.26 o 
   2   2   6     1475.09     1439.13     20.46 o 
   3   2   6       38.51       26.54      4.00 o 
   4   2   6      749.84      803.71     15.92 o 
   5   2   6      199.15      200.98      9.26 o 
   6   2   6       67.70       79.81      6.69 o 
   7   2   6        4.20       -2.28      4.78 o 
   8   2   6      358.46      357.79     18.56 o 
   9   2   6       10.73       10.72      8.14 o 
  10   2   6        4.91       10.77      6.90 o 
  11   2   6        1.36       -0.27     13.34 o 
  12   2   6       11.29       29.49     16.19 o 
   1   3   6     4115.23     4041.13     32.68 o 
   2   3   6     3402.55     3329.94     32.80 o 
   3   3   6     4086.17     4113.85     36.14 o 
   4   3   6     2729.54     2819.73     33.02 o 
   5   3   6       72.47       91.72      6.78 o 
   6   3   6      395.06      438.71     15.92 o 
   7   3   6      103.40      111.64      8.90 o 
   8   3   6      433.16      451.44     19.12 o 
   9   3   6        1.66       -6.58      6.58 o 
  10   3   6       22.87       26.36      8.57 o 
  11   3   6       63.16       57.63     15.44 o 
  12   3   6        2.75       18.15     21.78 o 
   0   4   6       49.62       88.66      7.17 o 
   1   4   6      871.54      828.28     12.36 o 
   2   4   6       16.65        5.17      3.78 o 
   3   4   6      457.11      439.30     10.23 o 
   4   4   6       12.71       16.56      4.37 o 
   5   4   6      390.01      416.60     13.29 o 
   6   4   6       35.26       38.12      6.86 o 
   7   4   6      128.05      131.64     10.54 o 
   8   4   6        3.44       -5.42      5.42 o 
   9   4   6      210.41      215.32     16.29 o 
  10   4   6        0.86       19.26      7.95 o 
  11   4   6        0.00        8.91     11.54 o 
  12   4   6        4.36       45.99     26.62 o 
   1   5   6       25.20       20.17      3.55 o 
   2   5   6      930.33      878.57     17.36 o 
   3   5   6     1138.22     1150.35     17.83 o 
   4   5   6     2061.05     2044.98     25.67 o 
   5   5   6      170.25      168.53      8.88 o 
   6   5   6        0.18       -4.50      4.50 o 
   7   5   6      106.49      105.16     10.43 o 
   8   5   6       47.85       28.05      9.02 o 
   9   5   6        1.15       -3.28      5.87 o 
  10   5   6        1.14        7.14      9.79 o 
  11   5   6        1.52       -9.52      9.52 o 
   0   6   6    12013.03    12085.38    107.62 o 
   1   6   6        4.64       16.51      4.12 o 
   2   6   6     2356.66     2568.16     38.22 o 
   3   6   6       16.71       17.59      4.24 o 
   4   6   6       33.13       20.09      4.36 o 
   5   6   6      463.91      480.98     14.66 o 
   6   6   6     2321.76     2315.96     42.80 o 
   7   6   6        1.15       -2.73      5.54 o 
   8   6   6      259.48      227.83     15.70 o 
   9   6   6      151.96      159.24     15.51 o 
  10   6   6       83.76       87.30     13.39 o 
  11   6   6        9.86       -8.87      8.87 o 
   1   7   6      420.63      452.66     10.54 o 
   2   7   6     5046.92     5218.01     55.19 o 
   3   7   6      146.37      155.81      8.85 o 
   4   7   6     3833.70     3638.22     38.67 o 
   5   7   6     1169.77     1113.81     23.59 o 
   6   7   6        0.43        8.92      5.85 o 
   7   7   6      101.39      107.69     11.24 o 
   8   7   6      453.92      460.87     32.92 o 
   9   7   6        9.03        4.65      6.88 o 
  10   7   6      100.78      108.41     19.05 o 
  11   7   6        0.00       -3.75      9.73 o 
   0   8   6     3020.60     3247.77     43.13 o 
   1   8   6        0.48       -0.33      3.15 o 
   2   8   6        2.08       -4.17      4.17 o 
   3   8   6     1256.56     1208.00     23.02 o 
   4   8   6      319.04      324.47     15.12 o 
   5   8   6      101.33      107.90     11.51 o 
   6   8   6        0.13       -5.05      5.13 o 
   7   8   6      112.12      103.47     11.26 o 
   8   8   6        1.97        7.46      6.63 o 
   9   8   6       16.12       21.02      8.43 o 
  10   8   6        0.05       -0.42      9.51 o 
  11   8   6        4.03        8.75     14.96 o 
   1   9   6      388.37      396.61     12.46 o 
   2   9   6      433.16      428.69     18.60 o 
   3   9   6        0.14       -3.76      3.76 o 
   4   9   6     2271.13     2294.82     34.84 o 
   5   9   6      326.81      354.10     19.68 o 
   6   9   6        8.29        6.06      6.06 o 
   7   9   6        1.72       -5.71      5.71 o 
   8   9   6        1.76        6.26      7.09 o 
   9   9   6       21.13       24.92     12.17 o 
  10   9   6      107.23      114.52     16.74 o 
  11   9   6        0.10       15.26     15.33 o 
   0  10   6     2558.96     2685.10     42.06 o 
   1  10   6       82.37       96.02      7.28 o 
   2  10   6      787.33      815.04     23.60 o 
   3  10   6        2.11       -0.45      4.89 o 
   4  10   6      265.42      296.99     17.69 o 
   5  10   6       21.66       47.78      8.68 o 
   6  10   6      243.20      270.13     18.69 o 
   7  10   6      235.20      246.65     18.76 o 
   8  10   6       16.37       15.11     11.18 o 
   9  10   6       17.38        8.78      8.29 o 
  10  10   6       32.50       16.53     13.22 o 
   1  11   6      364.78      351.31     13.39 o 
   2  11   6        1.86       -3.44      5.44 o 
   3  11   6       80.26       94.92      9.48 o 
   4  11   6      395.79      403.48     20.77 o 
   5  11   6       88.34       96.17     18.45 o 
   6  11   6       22.88       12.33      7.94 o 
   7  11   6        3.07        6.63      6.94 o 
   8  11   6        2.28        2.77      8.56 o 
   9  11   6       30.71       20.37     11.15 o 
  10  11   6        2.08        5.62     10.26 o 
   0  12   6      499.69      510.12     20.63 o 
   1  12   6       70.53       59.31      7.98 o 
   2  12   6      138.30      136.24     13.04 o 
   3  12   6        9.40        8.68      6.36 o 
   4  12   6      196.19      210.92     15.74 o 
   5  12   6        1.41       -5.70      5.70 o 
   6  12   6       35.51       40.05      9.59 o 
   7  12   6        5.59        9.23      8.76 o 
   8  12   6       40.44       39.91     17.47 o 
   9  12   6        1.41       19.90     10.98 o 
  10  12   6        0.25       25.41     14.89 o 
   1  13   6       85.02       74.67     11.28 o 
   2  13   6      541.22      580.76     26.73 o 
   3  13   6        9.67        6.16      7.82 o 
   4  13   6       23.07       47.39     11.15 o 
   5  13   6        3.88       -1.52      7.47 o 
   6  13   6        7.37        8.64      8.61 o 
   7  13   6        0.25        2.37     10.89 o 
   8  13   6       50.55       84.22     14.91 o 
   9  13   6        3.87       -9.17     12.43 o 
   0  14   6      637.38      603.86     41.44 o 
   1  14   6      277.61      257.03     16.73 o 
   2  14   6       13.00        6.27      7.62 o 
   3  14   6       80.95       53.23     11.61 o 
   4  14   6       12.09       28.49      9.79 o 
   5  14   6        0.00      -11.88     11.88 o 
   6  14   6       23.47       38.79     11.83 o 
   7  14   6        8.85        6.38     12.29 o 
   8  14   6        1.55        9.67     13.12 o 
   9  14   6        0.44        2.79     13.07 o 
   1  15   6        8.99        6.77      9.73 o 
   2  15   6        5.46        4.61      8.31 o 
   3  15   6        0.19       -1.82      8.28 o 
   4  15   6        8.38        8.35      8.70 o 
   5  15   6       14.07        1.85     10.82 o 
   6  15   6       22.20       15.61     12.45 o 
   7  15   6        7.30        3.05     12.42 o 
   8  15   6        1.03      -12.47     12.47 o 
   0  16   6        5.73        1.56     12.10 o 
   1  16   6      186.91      202.87     22.30 o 
   2  16   6       50.33       18.77     11.14 o 
   3  16   6       12.48       21.71      9.75 o 
   4  16   6       89.79       86.73     14.73 o 
   5  16   6        7.43        4.13     11.37 o 
   6  16   6      157.95      205.52     25.47 o 
   7  16   6        0.59      -11.70     12.58 o 
   1  17   6       43.23       29.88     15.32 o 
   2  17   6       88.62       88.46     30.21 o 
   3  17   6       21.33        8.16     12.28 o 
   4  17   6       30.47       36.86     13.87 o 
   5  17   6        0.05        2.42     12.58 o 
   6  17   6        0.46      -14.97     15.51 o 
   1  18   6        6.34       -2.56     14.47 o 
   2  18   6      127.17      135.10     25.23 o 
   3  18   6       15.94      -13.24     13.24 o 
   4  18   6        6.13        2.86     14.10 o 
   5  18   6       12.07       26.39     14.64 o 
   6  18   6       44.53       12.93     26.62 o 
   1  19   6       23.34       31.94     17.53 o 
   2  19   6       15.30       40.16     18.03 o 
   3  19   6       26.17        9.92     17.05 o 
   4  19   6       53.67       51.71     22.20 o 
   0  20   6       51.39       60.51     31.46 o 
   1  20   6       27.82       93.18     33.88 o 
   2  20   6        1.00        0.65     16.67 o 
   1   1   7      406.55      447.68      9.06 o 
   2   1   7      453.62      430.76      7.91 o 
   3   1   7      911.65      774.53     11.89 o 
   4   1   7       78.76      102.08      6.41 o 
   5   1   7       23.91       27.51      4.60 o 
   6   1   7      206.98      214.71     12.12 o 
   7   1   7      557.73      566.21     17.67 o 
   8   1   7      214.08      234.43     17.48 o 
   9   1   7       24.24       42.54      9.16 o 
  10   1   7        2.58        3.53      7.40 o 
  11   1   7       13.39       17.79     14.10 o 
  12   1   7        0.56       16.94     20.57 o 
   0   2   7     2639.05     2601.69     37.98 o 
   1   2   7      378.79      349.30      8.19 o 
   2   2   7       21.45       29.09      4.52 o 
   3   2   7     2099.99     2004.33     24.14 o 
   4   2   7     1054.10     1069.86     16.41 o 
   5   2   7       87.77       67.03      6.40 o 
   6   2   7      371.54      361.51     14.49 o 
   7   2   7      692.05      696.04     17.05 o 
   8   2   7        1.61       -1.32      5.53 o 
   9   2   7        0.41       -6.77      6.77 o 
  10   2   7        5.12       -0.01      6.30 o 
  11   2   7       66.80       52.27     20.57 o 
  12   2   7        0.31        0.00     21.78 o 
   1   3   7     3534.43     3480.87     26.98 o 
   2   3   7      313.09      332.09      8.45 o 
   3   3   7        0.76        0.57      2.58 o 
   4   3   7     1527.88     1531.05     21.26 o 
   5   3   7      660.44      593.83     13.41 o 
   6   3   7      157.15      140.58     12.36 o 
   7   3   7       16.15        3.10      5.26 o 
   8   3   7        4.60        9.86      5.95 o 
   9   3   7        0.12       -5.07      6.29 o 
  10   3   7       15.03       17.78      8.62 o 
  11   3   7        0.32       -4.58     10.90 o 
  12   3   7       15.34       22.51     14.96 o 
   0   4   7     4914.33     5020.07     59.99 o 
   1   4   7     6011.77     5958.27     45.67 o 
   2   4   7      171.86      187.60      8.57 o 
   3   4   7      436.34      436.57     12.29 o 
   4   4   7     1398.34     1456.79     22.60 o 
   5   4   7      323.54      263.45     11.83 o 
   6   4   7      582.21      556.54     17.09 o 
   7   4   7      962.64      945.27     22.27 o 
   8   4   7        0.20       -3.61      5.26 o 
   9   4   7       11.27        6.77      6.82 o 
  10   4   7       97.23      110.58     15.13 o 
  11   4   7        2.33        8.69     11.34 o 
  12   4   7       23.95       19.36     24.20 o 
   1   5   7      111.09      101.88      5.88 o 
   2   5   7     3386.21     3451.49     35.93 o 
   3   5   7     6873.70     6766.84     54.09 o 
   4   5   7     2213.88     2360.48     26.27 o 
   5   5   7     2445.75     2508.95     38.45 o 
   6   5   7      267.78      266.47     16.27 o 
   7   5   7       18.28       26.79      6.50 o 
   8   5   7       28.11       30.14      7.31 o 
   9   5   7      568.98      587.60     26.10 o 
  10   5   7       40.21       44.36     10.83 o 
  11   5   7      106.58      113.26     19.40 o 
   0   6   7     2713.21     2893.98     43.80 o 
   1   6   7        3.35       -1.69      2.30 o 
   2   6   7     1011.81      991.31     17.95 o 
   3   6   7      335.73      336.46     12.77 o 
   4   6   7      276.09      257.62     12.27 o 
   5   6   7       28.78       28.46      6.25 o 
   6   6   7        1.94       -4.98      4.98 o 
   7   6   7      525.63      471.04     22.10 o 
   8   6   7        5.97        2.35      6.85 o 
   9   6   7       19.40        0.20      6.28 o 
  10   6   7        0.00       -4.12      7.93 o 
  11   6   7        3.96       28.13     12.80 o 
   1   7   7      384.71      403.64     10.30 o 
   2   7   7       17.25       14.35      4.60 o 
   3   7   7     1534.87     1414.05     24.28 o 
   4   7   7       64.98       54.19      6.38 o 
   5   7   7       10.18       14.34      5.52 o 
   6   7   7      170.26      162.18     14.06 o 
   7   7   7       83.06       55.65      9.02 o 
   8   7   7      274.88      256.62     16.91 o 
   9   7   7        7.32        3.76      6.66 o 
  10   7   7        2.61       -8.34      8.34 o 
  11   7   7       23.46       35.53     13.73 o 
   0   8   7      122.37      130.97      9.39 o 
   1   8   7     2052.33     2008.67     24.58 o 
   2   8   7      811.80      848.95     30.74 o 
   3   8   7       16.49       19.79      5.27 o 
   4   8   7     1470.50     1462.23     24.68 o 
   5   8   7     1819.98     1779.29     35.90 o 
   6   8   7      340.93      311.99     18.79 o 
   7   8   7     1394.22     1387.14     31.48 o 
   8   8   7        3.05       -3.19      6.28 o 
   9   8   7       28.17       19.89      7.60 o 
  10   8   7        0.01       -8.85      8.85 o 
  11   8   7       32.98       53.25     27.83 o 
   1   9   7        5.35       -2.96      2.96 o 
   2   9   7        3.00        0.74      4.69 o 
   3   9   7     1738.36     1813.97     27.39 o 
   4   9   7      962.81      949.05     20.50 o 
   5   9   7      282.49      280.36     19.04 o 
   6   9   7       14.11       20.38      7.84 o 
   7   9   7        1.50       -5.46      5.98 o 
   8   9   7       57.85       38.59      8.91 o 
   9   9   7        0.66        7.75      8.29 o 
  10   9   7       33.67       59.80     13.86 o 
  11   9   7        1.63       13.31     26.62 o 
   0  10   7      291.75      286.25     15.07 o 
   1  10   7        1.65        3.31      3.65 o 
   2  10   7      890.99      874.39     24.11 o 
   3  10   7      265.87      277.90     14.20 o 
   4  10   7      147.71      120.61     11.34 o 
   5  10   7       14.35        5.00      7.04 o 
   6  10   7       12.75       -4.26      6.59 o 
   7  10   7       39.96       34.13      8.52 o 
   8  10   7        5.82        8.11      8.59 o 
   9  10   7       34.85       40.29     12.96 o 
  10  10   7       18.71       15.58     24.21 o 
   1  11   7      424.66      406.38     15.43 o 
   2  11   7      792.89      793.73     24.17 o 
   3  11   7      453.14      448.89     19.03 o 
   4  11   7      551.44      535.48     25.12 o 
   5  11   7      124.24      135.85     12.07 o 
   6  11   7       17.82        5.17      7.83 o 
   7  11   7       76.29       76.03     11.94 o 
   8  11   7        1.26        3.52      8.25 o 
   9  11   7      135.61      192.75     35.56 o 
  10  11   7        4.61       -7.92      9.48 o 
   0  12   7     1032.79      957.69     41.05 o 
   1  12   7      558.93      520.04     21.15 o 
   2  12   7     2033.81     2088.09     50.23 o 
   3  12   7      288.56      313.27     25.03 o 
   4  12   7        0.86        4.67      7.88 o 
   5  12   7      308.53      338.12     21.09 o 
   6  12   7      101.20      108.36     14.59 o 
   7  12   7       16.20       10.95      8.74 o 
   8  12   7        0.32        1.28     10.02 o 
   9  12   7       49.11       31.08     12.65 o 
   1  13   7      158.09      155.74     13.32 o 
   2  13   7       12.62       10.57      9.03 o 
   3  13   7      132.76      126.29     17.12 o 
   4  13   7        0.46        0.74      8.02 o 
   5  13   7        2.15       15.20      9.94 o 
   6  13   7        3.45       11.55      8.35 o 
   7  13   7        3.57       10.29      9.97 o 
   8  13   7        0.21        8.76     10.52 o 
   9  13   7        0.02       19.46     11.80 o 
   0  14   7       67.12       28.67     17.55 o 
   1  14   7      198.75      183.83     17.30 o 
   2  14   7       22.29        9.44      9.26 o 
   3  14   7       46.67       54.02     11.16 o 
   4  14   7      130.23      152.99     17.18 o 
   5  14   7      207.27      231.28     25.15 o 
   6  14   7      165.47      180.11     22.18 o 
   7  14   7       87.87      141.11     22.07 o 
   8  14   7       86.61      126.50     18.06 o 
   1  15   7       50.11       53.69     12.58 o 
   2  15   7        8.06       -1.59      9.24 o 
   3  15   7       44.56       82.61     13.89 o 
   4  15   7       67.72       60.03     12.92 o 
   5  15   7        9.48        0.01      9.82 o 
   6  15   7        4.42       -2.24     11.21 o 
   7  15   7        0.10       -1.56     11.96 o 
   8  15   7       10.16       12.36     13.86 o 
   0  16   7       62.51       42.99     16.19 o 
   1  16   7       46.70       61.49     14.00 o 
   2  16   7       35.94       39.09     13.17 o 
   3  16   7      146.27      165.44     24.73 o 
   4  16   7        6.00       21.68     10.77 o 
   5  16   7       20.61       -3.34     10.84 o 
   6  16   7        5.41        6.22     11.84 o 
   7  16   7        6.28        7.88     13.06 o 
   1  17   7       68.21       63.28     19.24 o 
   2  17   7       33.60       35.86     21.50 o 
   3  17   7        5.81      -11.63     13.92 o 
   4  17   7        1.15      -14.10     14.10 o 
   5  17   7        6.92        6.68     12.08 o 
   6  17   7        2.82        4.63     12.47 o 
   0  18   7       45.49       14.52     22.99 o 
   1  18   7      154.92      166.94     27.34 o 
   2  18   7        0.19       -9.06     14.81 o 
   3  18   7       35.17       57.36     20.48 o 
   4  18   7        7.31      -14.47     14.47 o 
   5  18   7       12.98       33.16     19.13 o 
   1  19   7        2.35        6.71     14.81 o 
   2  19   7       19.56       25.12     22.99 o 
   3  19   7       17.04       20.57     17.97 o 
   4  19   7        3.60       -3.84     13.88 o 
   0  20   7       29.04       26.62     24.20 o 
   1  20   7       36.51       14.52     25.41 o 
   2  20   7        4.81        3.90     24.81 o 
   0   0   8     3621.50     3588.25     51.72 o 
   1   0   8     3933.39     3850.75     48.07 o 
   2   0   8        0.47       -2.72      3.67 o 
   3   0   8       47.72       43.02      5.84 o 
   4   0   8     1333.82     1333.73     25.25 o 
   5   0   8      980.70      985.82     23.10 o 
   6   0   8        1.61        4.52      5.24 o 
   7   0   8     1589.95     1612.75     55.19 o 
   8   0   8       91.27       81.45     14.89 o 
   9   0   8       50.65       31.52     12.25 o 
  10   0   8       15.73       21.29     12.25 o 
  11   0   8        1.89      -13.31     13.31 o 
  12   0   8       43.12       77.45     30.25 o 
   1   1   8     2120.33     2023.28     21.72 o 
   2   1   8     2113.49     2153.74     21.59 o 
   3   1   8      421.28      462.91     11.12 o 
   4   1   8        5.69        4.05      3.05 o 
   5   1   8       13.53       16.99      3.95 o 
   6   1   8      171.68      170.20     13.50 o 
   7   1   8        1.39       -4.18      5.07 o 
   8   1   8      142.90      143.52     14.06 o 
   9   1   8       24.11       10.35      7.56 o 
  10   1   8       26.62        3.23      7.51 o 
  11   1   8       10.37        7.11     13.61 o 
  12   1   8       11.50       10.29     14.55 o 
   0   2   8      386.62      385.78     21.58 o 
   1   2   8     6604.13     6669.17     52.63 o 
   2   2   8        5.82        9.35      3.24 o 
   3   2   8      697.98      722.74     14.06 o 
   4   2   8      349.71      354.91     10.28 o 
   5   2   8      309.08      328.09     10.58 o 
   6   2   8      163.31      179.78     11.96 o 
   7   2   8     1530.54     1491.60     29.86 o 
   8   2   8       10.25       11.73      7.37 o 
   9   2   8       26.51       21.27      8.65 o 
  10   2   8       12.01       15.91      7.91 o 
  11   2   8        0.03        7.03     13.61 o 
  12   2   8        3.11       22.76     15.40 o 
   1   3   8     7063.69     6937.78     46.54 o 
   2   3   8      333.73      332.52      8.00 o 
   3   3   8     6361.94     6334.74     72.87 o 
   4   3   8      280.05      295.51     11.03 o 
   5   3   8      664.91      671.40     15.12 o 
   6   3   8      234.83      248.48     11.43 o 
   7   3   8      161.33      156.53     11.18 o 
   8   3   8       20.27       15.14      6.87 o 
   9   3   8      497.54      543.04     24.96 o 
  10   3   8        4.99       11.64      7.86 o 
  11   3   8      128.13      163.52     26.53 o 
  12   3   8        1.83        7.81     14.96 o 
   0   4   8     2389.08     2551.14     37.50 o 
   1   4   8      398.46      351.80      8.25 o 
   2   4   8     1689.41     1881.29     23.93 o 
   3   4   8     1426.84     1522.53     21.38 o 
   4   4   8      902.48      909.45     15.03 o 
   5   4   8       20.03       13.32      4.88 o 
   6   4   8      121.69      110.12      9.17 o 
   7   4   8       45.12       46.89      7.69 o 
   8   4   8       85.89       68.72      9.16 o 
   9   4   8        0.19       -5.97      6.18 o 
  10   4   8        9.62       -0.34      8.01 o 
  11   4   8       18.02       22.97     12.25 o 
   1   5   8     3380.46     3490.71     32.64 o 
   2   5   8      190.35      176.41      8.76 o 
   3   5   8      447.71      403.80     12.79 o 
   4   5   8     1713.05     1695.18     36.21 o 
   5   5   8      615.76      601.62     17.38 o 
   6   5   8        9.64       10.90      5.40 o 
   7   5   8        0.00       -4.56      4.56 o 
   8   5   8       23.86       15.67      6.51 o 
   9   5   8       67.23       46.39      9.13 o 
  10   5   8       36.36       33.63     10.04 o 
  11   5   8        0.24        7.67     10.65 o 
   0   6   8     1069.79     1048.21     27.76 o 
   1   6   8     4057.42     4059.92     39.68 o 
   2   6   8       51.31       43.44      5.08 o 
   3   6   8        0.04        0.75      3.65 o 
   4   6   8      311.03      337.50     19.64 o 
   5   6   8     2428.43     2409.77     35.87 o 
   6   6   8      990.06      909.07     28.50 o 
   7   6   8      331.54      314.93     16.13 o 
   8   6   8       47.99       50.04      8.59 o 
   9   6   8       67.40       61.70      9.68 o 
  10   6   8        0.50       -7.92      7.92 o 
  11   6   8       38.10       44.08     13.15 o 
   1   7   8     3295.77     3439.69     36.90 o 
   2   7   8        2.85        6.33      4.24 o 
   3   7   8     1494.18     1476.74     25.09 o 
   4   7   8     2258.25     2244.45     30.75 o 
   5   7   8      601.22      622.73     18.53 o 
   6   7   8       37.01       26.06      7.70 o 
   7   7   8       10.11        8.50      6.80 o 
   8   7   8       72.97       69.42     13.60 o 
   9   7   8      243.71      291.75     17.71 o 
  10   7   8        5.83       12.48      9.39 o 
  11   7   8       70.70       26.78     19.36 o 
   0   8   8      977.12     1084.85     33.78 o 
   1   8   8      259.91      267.88     13.78 o 
   2   8   8      738.77      774.70     18.65 o 
   3   8   8       38.88       48.97      6.77 o 
   4   8   8       30.71       22.17      5.76 o 
   5   8   8       31.96       41.49      6.63 o 
   6   8   8      303.04      285.97     18.72 o 
   7   8   8      865.86      812.31     37.30 o 
   8   8   8        0.61       -2.25      6.57 o 
   9   8   8        9.55        5.92      7.17 o 
  10   8   8        0.00        0.09      9.58 o 
  11   8   8        2.19      -14.52     20.57 o 
   1   9   8      136.52      131.63      8.69 o 
   2   9   8      512.67      556.96     16.63 o 
   3   9   8     4258.42     4130.59     48.95 o 
   4   9   8        7.47        5.03      6.06 o 
   5   9   8      148.38      127.76     11.25 o 
   6   9   8        6.38        8.93      7.65 o 
   7   9   8      231.10      235.19     18.02 o 
   8   9   8       68.17       74.85     12.32 o 
   9   9   8      162.18      161.69     16.82 o 
  10   9   8       12.39        8.72     10.21 o 
   0  10   8       23.31       34.79      8.19 o 
   1  10   8     1795.27     1773.46     28.26 o 
   2  10   8      175.14      168.32     13.24 o 
   3  10   8       19.58       13.89      6.36 o 
   4  10   8       88.78       83.65      8.60 o 
   5  10   8      966.84      941.12     31.26 o 
   6  10   8       97.13      101.81     12.55 o 
   7  10   8      453.98      431.09     24.48 o 
   8  10   8       62.05       44.71     10.20 o 
   9  10   8       11.46       14.19     10.19 o 
  10  10   8       19.35       28.38     13.80 o 
   1  11   8        5.67        3.05      5.42 o 
   2  11   8        0.03        1.30      9.11 o 
   3  11   8       58.36       51.35     10.27 o 
   4  11   8       69.54       49.16     14.32 o 
   5  11   8       83.45       95.94     12.23 o 
   6  11   8       38.27       36.12      9.32 o 
   7  11   8        4.10       -0.59      7.58 o 
   8  11   8       20.93       18.43     10.40 o 
   9  11   8        8.55        4.34     10.80 o 
  10  11   8        6.85       -5.39     18.98 o 
   0  12   8       42.81       65.79     15.73 o 
   1  12   8       60.83       56.16      9.09 o 
   2  12   8      145.35      147.60     16.74 o 
   3  12   8      239.03      248.00     19.22 o 
   4  12   8        9.20       10.58      8.38 o 
   5  12   8      584.90      679.83     31.26 o 
   6  12   8       36.60       19.20      8.95 o 
   7  12   8        3.69       -5.23      7.83 o 
   8  12   8        1.73       -8.84      8.84 o 
   9  12   8        0.09       -9.61      9.61 o 
   1  13   8      107.04      112.68     14.28 o 
   2  13   8      361.16      293.59     23.16 o 
   3  13   8      104.38       94.21     15.20 o 
   4  13   8        3.24       17.10      8.73 o 
   5  13   8       33.99       45.04     11.77 o 
   6  13   8        0.95        1.08      8.94 o 
   7  13   8       56.72       52.80     12.75 o 
   8  13   8        7.49        5.44     10.04 o 
   9  13   8       67.96       74.19     16.59 o 
   0  14   8       66.20       56.65     15.68 o 
   1  14   8       33.42       37.77     10.10 o 
   2  14   8       14.80       19.44     12.50 o 
   3  14   8        6.09        9.25      8.31 o 
   4  14   8        7.23        4.28      9.05 o 
   5  14   8        7.80        4.62      8.82 o 
   6  14   8       41.35       27.79     13.83 o 
   7  14   8        0.35        1.80     11.56 o 
   8  14   8        0.39      -10.83     10.83 o 
   1  15   8       20.00        6.08      8.11 o 
   2  15   8        0.07        4.35     10.06 o 
   3  15   8        0.20       10.23     10.29 o 
   4  15   8        2.32        3.82      8.40 o 
   5  15   8        6.44       16.17     10.38 o 
   6  15   8       31.53       23.33     16.34 o 
   7  15   8        2.21        4.98     11.84 o 
   8  15   8        4.87       19.02     17.48 o 
   0  16   8       75.04      130.21     23.96 o 
   1  16   8      289.96      325.41     23.93 o 
   2  16   8        4.09       11.90     11.17 o 
   3  16   8        0.23        1.71     10.65 o 
   4  16   8        8.92        1.82     13.69 o 
   5  16   8      144.08      184.19     40.28 o 
   6  16   8        1.79       -3.73     10.84 o 
   7  16   8       37.15       31.89     15.64 o 
   1  17   8        1.58      -14.52     14.52 o 
   2  17   8       21.60       22.61     25.41 o 
   3  17   8        2.85        4.91     14.47 o 
   4  17   8        1.54       -6.05     21.18 o 
   5  17   8       18.95       32.97     17.53 o 
   6  17   8        0.09        8.98     12.72 o 
   0  18   8       17.97       20.57     22.99 o 
   1  18   8       16.76       21.26     15.68 o 
   2  18   8      103.88      103.68     23.52 o 
   3  18   8       19.09       35.98     18.77 o 
   4  18   8        5.06       25.08     18.38 o 
   5  18   8       29.78       25.12     19.24 o 
   1  19   8       36.50       32.00     18.38 o 
   2  19   8       76.88       67.02     25.41 o 
   3  19   8       44.77       83.83     23.10 o 
   4  19   8       12.56        7.45     16.67 o 
   1  20   8        3.28       38.73     29.04 o 
   2  20   8       17.30       48.91     21.51 o 
   1   1   9     1508.98     1557.74     19.00 o 
   2   1   9     1785.72     1673.95     18.97 o 
   3   1   9      134.31      186.69      7.10 o 
   4   1   9     1180.04     1326.79     17.90 o 
   5   1   9       14.73       17.76      3.89 o 
   6   1   9       32.85       20.17      5.87 o 
   7   1   9       89.33      109.93     12.03 o 
   8   1   9       47.20       49.71     12.46 o 
   9   1   9       56.67       40.45     10.84 o 
  10   1   9       13.35       42.22      9.29 o 
  11   1   9        0.03       -4.21     11.53 o 
  12   1   9        9.19       16.01     16.54 o 
   0   2   9     4814.95     4356.01     47.16 o 
   1   2   9      158.66      174.40      6.90 o 
   2   2   9        0.19        5.45      2.99 o 
   3   2   9        3.09        3.78      3.05 o 
   4   2   9        2.90        8.59      3.50 o 
   5   2   9      243.87      224.21     11.50 o 
   6   2   9      821.70      801.65     20.54 o 
   7   2   9      335.85      374.85     21.20 o 
   8   2   9      100.67       95.94     12.14 o 
   9   2   9       24.33       42.23      9.87 o 
  10   2   9       48.81       46.18      9.98 o 
  11   2   9        4.57       -3.39     26.02 o 
   1   3   9       93.32      107.35      4.48 o 
   2   3   9      604.51      695.70     11.50 o 
   3   3   9      603.75      588.50     12.25 o 
   4   3   9       38.17       45.96      5.08 o 
   5   3   9      164.29      170.36     13.89 o 
   6   3   9      437.84      433.50     20.11 o 
   7   3   9       33.34       14.97      8.37 o 
   8   3   9       45.15       40.09     10.04 o 
   9   3   9       27.76       38.83      9.17 o 
  10   3   9        9.26       20.85      9.10 o 
  11   3   9        0.24       20.79     14.47 o 
   0   4   9    22117.64    22886.97    218.39 o 
   1   4   9      440.20      455.25      8.62 o 
   2   4   9      639.86      639.85     13.99 o 
   3   4   9     2505.19     2544.22     24.60 o 
   4   4   9      628.77      634.81     13.83 o 
   5   4   9       56.93       52.19      6.99 o 
   6   4   9      430.80      426.72     17.58 o 
   7   4   9       26.96       22.26      6.39 o 
   8   4   9      118.88      119.39     10.89 o 
   9   4   9       43.75       51.41      9.50 o 
  10   4   9        3.94       20.16      9.19 o 
  11   4   9        1.32        5.32     14.10 o 
   1   5   9        0.14       -1.01      2.42 o 
   2   5   9     3078.80     2875.79     32.53 o 
   3   5   9      470.84      497.98     14.36 o 
   4   5   9     2627.52     2620.69     35.35 o 
   5   5   9       57.28       68.31      7.16 o 
   6   5   9      235.87      227.10     13.60 o 
   7   5   9        0.12       11.79      5.91 o 
   8   5   9      397.10      462.29     20.43 o 
   9   5   9      108.07      117.39     12.63 o 
  10   5   9      120.02      153.49     16.55 o 
  11   5   9       49.80       19.36     22.99 o 
   0   6   9     2559.83     2447.80     40.17 o 
   1   6   9       29.66       37.05      6.97 o 
   2   6   9     2165.81     2223.05     32.02 o 
   3   6   9       52.67       52.72      5.90 o 
   4   6   9      321.87      324.53     14.29 o 
   5   6   9      121.38      133.74     10.65 o 
   6   6   9      502.19      447.24     17.50 o 
   7   6   9       19.92       13.00      6.89 o 
   8   6   9       28.34       24.63      7.28 o 
   9   6   9        0.84        8.33      6.46 o 
  10   6   9        6.15        2.99      7.92 o 
  11   6   9        4.85        3.66     11.63 o 
   1   7   9       29.36       27.36      4.27 o 
   2   7   9     1914.54     1861.22     34.10 o 
   3   7   9       33.14       33.81      6.07 o 
   4   7   9      949.62      954.72     21.59 o 
   5   7   9       24.73       20.19      5.65 o 
   6   7   9       37.29       23.03      8.30 o 
   7   7   9      100.53      105.39     11.49 o 
   8   7   9      132.57      137.08     12.15 o 
   9   7   9        2.64       13.23      7.22 o 
  10   7   9       54.96       44.94     12.45 o 
  11   7   9        1.73      -10.29     17.55 o 
   0   8   9       11.56       43.44     10.81 o 
   1   8   9      341.38      353.66     12.27 o 
   2   8   9      525.73      525.04     15.59 o 
   3   8   9       25.31       35.15      6.29 o 
   4   8   9      726.26      724.07     19.26 o 
   5   8   9        5.94       -4.52      4.52 o 
   6   8   9     2031.38     2045.07     46.10 o 
   7   8   9       25.31       26.37      9.12 o 
   8   8   9      294.88      291.64     18.68 o 
   9   8   9        0.11        2.20      9.82 o 
  10   8   9        0.03       -0.86     11.21 o 
  11   8   9       20.01       36.31     24.20 o 
   1   9   9      287.78      289.72     12.14 o 
   2   9   9     2655.52     2628.57     38.01 o 
   3   9   9       91.45       80.50      9.83 o 
   4   9   9       18.43       26.79      7.28 o 
   5   9   9       33.30       23.28      7.92 o 
   6   9   9       11.82       -0.59      6.99 o 
   7   9   9       34.23       27.27     11.20 o 
   8   9   9        0.74        1.43      7.63 o 
   9   9   9        9.29       -0.59      9.29 o 
  10   9   9       69.75       94.87     15.89 o 
   0  10   9      104.79       77.68     15.73 o 
   1  10   9      306.97      303.58     19.14 o 
   2  10   9        3.40       10.48      6.75 o 
   3  10   9        3.91        1.66      6.84 o 
   4  10   9       34.14       20.92      6.90 o 
   5  10   9      264.20      278.37     18.43 o 
   6  10   9        7.38       -1.43      6.84 o 
   7  10   9       10.23        4.28      8.53 o 
   8  10   9      231.08      210.49     18.31 o 
   9  10   9       15.40       10.68     11.53 o 
  10  10   9       23.55       51.17     21.34 o 
   1  11   9       34.65       44.59      8.24 o 
   2  11   9      596.30      633.06     30.08 o 
   3  11   9      346.48      398.27     23.32 o 
   4  11   9     1465.92     1493.07     39.28 o 
   5  11   9      103.10       67.75     16.46 o 
   6  11   9        0.59       -4.31      6.92 o 
   7  11   9       30.70       16.27      8.13 o 
   8  11   9      266.95      303.91     25.00 o 
   9  11   9        1.93        2.83     10.89 o 
  10  11   9       61.89       56.96     16.40 o 
   0  12   9     1954.71     1980.01     62.00 o 
   1  12   9        0.06        9.19      7.16 o 
   2  12   9      469.15      447.91     27.27 o 
   3  12   9      137.89      145.47     20.09 o 
   4  12   9      135.57      143.53     16.03 o 
   5  12   9       37.45       34.74      9.49 o 
   6  12   9      162.26      175.35     16.64 o 
   7  12   9        3.07        1.33      8.10 o 
   8  12   9       32.57       22.06     10.81 o 
   1  13   9      118.36       90.66     12.43 o 
   2  13   9        2.90       -4.24     11.98 o 
   3  13   9      148.14      144.66     15.84 o 
   4  13   9       22.01       19.78      9.16 o 
   5  13   9        4.26       -7.69      7.69 o 
   6  13   9       22.91       19.92      9.20 o 
   7  13   9        0.74        5.59     12.10 o 
   8  13   9        2.24       -6.89      9.13 o 
   9  13   9        5.03       -4.67     21.35 o 
   0  14   9      111.52      107.76     20.54 o 
   1  14   9      366.76      356.04     23.72 o 
   2  14   9      214.35      187.16     27.83 o 
   3  14   9        1.85        5.15      9.43 o 
   4  14   9      149.75      162.51     18.52 o 
   5  14   9        5.00        2.85      8.61 o 
   6  14   9      137.91      166.94     22.70 o 
   7  14   9       36.39       33.85     14.84 o 
   8  14   9        0.10       10.63     10.54 o 
   1  15   9       42.67       23.62      9.97 o 
   2  15   9        7.49        6.66     11.12 o 
   3  15   9      116.71      157.07     23.62 o 
   4  15   9       28.75       31.94     13.83 o 
   5  15   9       58.21       62.29     15.56 o 
   6  15   9        0.22       -2.92     10.90 o 
   7  15   9        1.96       23.09     13.56 o 
   8  15   9       65.94       89.81     19.48 o 
   0  16   9      282.21      304.96     45.99 o 
   1  16   9        1.10        3.04      9.96 o 
   2  16   9      194.52      227.02     24.84 o 
   3  16   9       23.79       43.77     14.57 o 
   4  16   9        6.01       15.73     14.55 o 
   5  16   9       44.61       60.56     24.81 o 
   6  16   9        0.01      -10.58     14.91 o 
   7  16   9       13.84        2.71     12.95 o 
   1  17   9        9.78       -7.26     19.36 o 
   2  17   9       76.96       64.17     36.91 o 
   3  17   9        7.38      -12.08     12.08 o 
   4  17   9       45.91       30.25     17.11 o 
   5  17   9        0.30       45.31     18.90 o 
   6  17   9        6.87       13.20     17.73 o 
   0  18   9      133.53      162.16     38.73 o 
   1  18   9        6.33      -19.36     19.36 o 
   2  18   9       79.72       71.40     20.54 o 
   3  18   9        0.02      -13.61     13.61 o 
   4  18   9        4.12        5.91     14.81 o 
   5  18   9       30.14       34.52     19.46 o 
   1  19   9        0.63       -6.25     15.68 o 
   2  19   9        0.37        4.51     15.00 o 
   3  19   9       18.09        5.45     38.12 o 
   1  20   9        7.35        2.84     16.86 o 
   0   0  10    54700.68    52694.14    881.49 o 
   1   0  10       69.76       59.08      6.80 o 
   2   0  10      400.00      434.29     15.56 o 
   3   0  10      373.33      363.23     13.97 o 
   4   0  10      213.23      174.61     13.45 o 
   5   0  10      245.36      298.44     15.86 o 
   6   0  10      572.71      570.46     24.21 o 
   7   0  10       31.64       16.24     13.24 o 
   8   0  10      452.23      496.68     39.78 o 
   9   0  10      156.25      159.54     25.62 o 
  10   0  10       20.41       25.14     12.71 o 
  11   0  10        0.25       38.73     20.57 o 
   1   1  10     1603.39     1620.62     20.34 o 
   2   1  10      127.53      146.41      6.35 o 
   3   1  10      333.21      429.31      9.55 o 
   4   1  10      228.59      229.51     13.66 o 
   5   1  10       34.61       39.70      5.06 o 
   6   1  10        8.60        2.09      4.83 o 
   7   1  10        0.09       -4.40      5.30 o 
   8   1  10       79.99       77.08     11.23 o 
   9   1  10        3.05        6.81      8.10 o 
  10   1  10        9.69       -0.16      7.78 o 
  11   1  10        6.38       29.39     15.20 o 
   0   2  10     3386.53     3465.08     36.34 o 
   1   2  10     2742.67     2856.97     29.28 o 
   2   2  10       39.43       40.54      4.74 o 
   3   2  10     1015.72     1017.28     14.33 o 
   4   2  10      231.89      227.26      8.64 o 
   5   2  10      536.73      548.07     15.20 o 
   6   2  10      426.93      390.76     17.13 o 
   7   2  10      585.77      658.19     25.80 o 
   8   2  10       91.17       92.64     12.11 o 
   9   2  10        0.89       -1.19      7.26 o 
  10   2  10        0.54        7.98      8.12 o 
  11   2  10       20.93       40.60     27.83 o 
   1   3  10     4171.72     4199.33     29.26 o 
   2   3  10     4343.51     4311.62     35.04 o 
   3   3  10      761.58      702.04     13.61 o 
   4   3  10       72.04       70.52      6.21 o 
   5   3  10        9.82       18.07      5.98 o 
   6   3  10       70.45       98.35     10.70 o 
   7   3  10        4.30       -3.60      5.19 o 
   8   3  10       66.19       56.73     10.61 o 
   9   3  10       24.48       32.21      9.99 o 
  10   3  10       22.97       13.47     11.35 o 
  11   3  10        1.14       15.92     14.10 o 
   0   4  10       16.35       17.70      4.92 o 
   1   4  10      349.24      292.79     10.65 o 
   2   4  10     1283.45     1290.76     17.61 o 
   3   4  10        4.01        3.35      2.92 o 
   4   4  10        0.06        1.59      3.33 o 
   5   4  10       42.58       42.92      6.16 o 
   6   4  10      114.01      110.83     10.25 o 
   7   4  10       35.62       35.68      7.25 o 
   8   4  10        0.73       -1.19      5.72 o 
   9   4  10        0.19        1.26      6.76 o 
  10   4  10        4.88       -3.57      8.27 o 
  11   4  10       75.85       90.47     20.64 o 
   1   5  10      632.56      603.91     13.06 o 
   2   5  10      154.77      160.94      9.03 o 
   3   5  10      752.39      809.18     14.66 o 
   4   5  10      687.80      739.98     17.72 o 
   5   5  10      107.35      129.35      9.58 o 
   6   5  10       85.03       72.36      9.05 o 
   7   5  10        0.93       -2.62      5.68 o 
   8   5  10       76.56       74.41     10.77 o 
   9   5  10        0.12       11.23      7.15 o 
  10   5  10        5.27        5.24      8.68 o 
  11   5  10        1.79        5.61     14.52 o 
   0   6  10     7249.25     7107.27     85.48 o 
   1   6  10     2594.96     2592.68     29.23 o 
   2   6  10       61.77      107.86      7.33 o 
   3   6  10      422.07      418.47     12.79 o 
   4   6  10      158.62      161.85     10.73 o 
   5   6  10       92.25       98.20      8.53 o 
   6   6  10      347.95      339.91     15.80 o 
   7   6  10      438.33      457.50     21.27 o 
   8   6  10      137.29      122.39     11.81 o 
   9   6  10       20.84       22.56      8.42 o 
  10   6  10        7.88        9.26     12.28 o 
  11   6  10        4.03       -3.63     20.57 o 
   1   7  10      747.95      758.59     15.15 o 
   2   7  10      124.80      111.57      7.97 o 
   3   7  10     2692.92     2659.98     32.79 o 
   4   7  10     1371.88     1345.42     26.02 o 
   5   7  10        2.06        0.84      5.05 o 
   6   7  10      133.09      118.39     10.26 o 
   7   7  10       38.40       28.38      7.91 o 
   8   7  10        0.95        5.65      7.28 o 
   9   7  10       44.17       57.35     10.57 o 
  10   7  10      102.12      111.05     18.76 o 
  11   7  10       16.30       35.49     17.55 o 
   0   8  10       40.87       30.25     15.13 o 
   1   8  10        3.28        2.76      4.38 o 
   2   8  10        2.56        2.64      5.24 o 
   3   8  10       87.06       88.99     10.82 o 
   4   8  10       18.20       13.65      6.27 o 
   5   8  10      189.01      195.51     13.12 o 
   6   8  10        8.64       -2.52      6.59 o 
   7   8  10       14.30       16.92      7.95 o 
   8   8  10        0.67        3.70      8.04 o 
   9   8  10       62.92       58.43     14.05 o 
  10   8  10        0.06        5.28     12.05 o 
   1   9  10      609.33      679.36     21.42 o 
   2   9  10      674.46      700.18     22.69 o 
   3   9  10      411.90      398.45     19.70 o 
   4   9  10      665.44      569.73     21.88 o 
   5   9  10      673.40      600.47     25.63 o 
   6   9  10        1.80        7.03      7.41 o 
   7   9  10       79.74       83.62     12.64 o 
   8   9  10       91.59      102.79     16.71 o 
   9   9  10      178.22      192.38     21.11 o 
  10   9  10       18.24       15.96     18.17 o 
   0  10  10        0.35        7.81      9.30 o 
   1  10  10      643.27      605.33     23.99 o 
   2  10  10      261.21      285.35     18.11 o 
   3  10  10       33.90       28.77      8.40 o 
   4  10  10      449.28      379.08     20.83 o 
   5  10  10     1486.94     1496.23     35.68 o 
   6  10  10       83.61       73.61     11.76 o 
   7  10  10       11.44       16.84      8.45 o 
   8  10  10       25.35       31.56     11.48 o 
   9  10  10        3.33       14.35     11.16 o 
  10  10  10        0.31       -4.52     17.53 o 
   1  11  10      530.06      517.52     25.82 o 
   2  11  10       10.07        8.31     10.88 o 
   3  11  10       64.99       77.09     11.99 o 
   4  11  10      411.13      423.23     21.80 o 
   5  11  10      135.79      117.31     13.38 o 
   6  11  10        1.52       -3.09      6.56 o 
   7  11  10        0.00       10.83      8.26 o 
   8  11  10        1.17       21.01     12.10 o 
   9  11  10       90.39      114.28     17.56 o 
   0  12  10        0.97        0.61      9.41 o 
   1  12  10       90.88       61.40     16.24 o 
   2  12  10        0.01        0.38      8.60 o 
   3  12  10      269.09      279.88     20.73 o 
   4  12  10        1.27        8.70      8.00 o 
   5  12  10       34.20       30.33     10.66 o 
   6  12  10        8.40       -1.39      7.58 o 
   7  12  10        7.76        9.31     10.65 o 
   8  12  10        1.26       -8.33      8.93 o 
   9  12  10       43.02       12.50     18.38 o 
   1  13  10       28.56       14.48      8.63 o 
   2  13  10      173.35      171.63     19.74 o 
   3  13  10        8.07        7.59     10.29 o 
   4  13  10       78.23       86.36     16.24 o 
   5  13  10        4.86       -2.99      8.27 o 
   6  13  10       47.15       33.52     13.59 o 
   7  13  10       63.93       69.82     14.30 o 
   8  13  10       11.53       19.09     11.16 o 
   9  13  10        1.13        5.32     11.27 o 
   0  14  10       33.38       51.02     15.81 o 
   1  14  10        3.12        3.76      7.80 o 
   2  14  10       35.94       14.39     10.43 o 
   3  14  10       28.22       30.31     14.53 o 
   4  14  10        0.15        0.45     10.13 o 
   5  14  10       78.68       90.41     15.25 o 
   6  14  10        5.59       -6.02     10.13 o 
   7  14  10       89.72       86.17     24.87 o 
   8  14  10        0.74        3.91     12.33 o 
   1  15  10        2.72        6.65      8.65 o 
   2  15  10       11.77       21.85     25.41 o 
   3  15  10       15.49       23.34     11.21 o 
   4  15  10       55.41       54.13     15.53 o 
   5  15  10       16.81       10.89     21.78 o 
   6  15  10        0.81        5.82     12.02 o 
   7  15  10        1.70        2.33     12.89 o 
   0  16  10      281.38      266.80     36.91 o 
   1  16  10       24.79       38.90     16.24 o 
   2  16  10       20.85        6.23     12.18 o 
   3  16  10       15.96       31.92     17.05 o 
   4  16  10       14.36       19.22     14.96 o 
   5  16  10       13.87       12.38     14.96 o 
   6  16  10       15.21       34.92     17.43 o 
   7  16  10        2.45       16.13     14.54 o 
   1  17  10        2.40       -8.20     13.08 o 
   2  17  10        9.06       27.90     27.83 o 
   3  17  10       16.63        3.25     14.81 o 
   4  17  10        0.05      -13.24     13.24 o 
   5  17  10        0.02       -0.25     16.67 o 
   6  17  10        7.40       20.02     18.77 o 
   0  18  10        4.67       -8.47     21.78 o 
   1  18  10       59.87       93.18     33.88 o 
   2  18  10       33.61       36.97     18.59 o 
   3  18  10       10.21       -3.99     36.31 o 
   4  18  10        0.14      -13.64     13.64 o 
   5  18  10       14.81        3.21     18.03 o 
   1  19  10       11.79       -5.32     15.99 o 
   2  19  10       52.68       34.49     21.78 o 
   3  19  10        8.26       24.03     17.53 o 
   1   1  11      101.86      131.86      6.52 o 
   2   1  11       29.43       21.72      4.02 o 
   3   1  11       41.97       31.05      3.84 o 
   4   1  11       44.87       46.37      4.92 o 
   5   1  11      127.78      141.34      7.98 o 
   6   1  11       35.84       32.15      6.54 o 
   7   1  11      280.53      307.22     20.99 o 
   8   1  11        8.89       16.97      7.68 o 
   9   1  11       10.73       10.96      8.24 o 
  10   1  11       40.22       27.98      9.43 o 
  11   1  11        1.78        2.21     12.39 o 
   0   2  11     1055.59     1222.89     17.40 o 
   1   2  11     1543.56     1527.02     18.97 o 
   2   2  11     1764.67     1908.31     29.77 o 
   3   2  11       14.93       12.54      3.13 o 
   4   2  11      331.65      350.32     11.48 o 
   5   2  11        0.72        0.84      4.32 o 
   6   2  11       62.78       49.17     12.87 o 
   7   2  11       72.06       83.24     10.93 o 
   8   2  11        1.95       -0.43      6.81 o 
   9   2  11      342.19      333.48     21.81 o 
  10   2  11        9.92       -7.70     13.97 o 
  11   2  11       43.05       41.80     16.54 o 
   1   3  11       50.38       63.89      5.17 o 
   2   3  11      229.85      220.27      9.09 o 
   3   3  11      610.88      603.09     12.24 o 
   4   3  11        3.64        5.98      3.70 o 
   5   3  11       15.19       10.20      5.14 o 
   6   3  11        1.82        3.05      5.74 o 
   7   3  11       14.67       18.71      6.99 o 
   8   3  11       99.64      119.32     13.14 o 
   9   3  11       35.47       36.84     11.93 o 
  10   3  11        0.01       18.45      9.75 o 
  11   3  11       39.19       12.26     17.55 o 
   0   4  11     6213.31     6552.68     78.32 o 
   1   4  11     1932.78     1957.73     30.67 o 
   2   4  11      875.51      929.16     13.84 o 
   3   4  11      197.13      196.39      8.07 o 
   4   4  11       45.76       61.06      6.45 o 
   5   4  11       39.44       48.08     11.46 o 
   6   4  11       97.65       77.80     10.46 o 
   7   4  11      804.89      834.37     25.79 o 
   8   4  11       97.82       91.10     12.28 o 
   9   4  11       23.60       13.38      9.29 o 
  10   4  11       16.61       17.33     10.54 o 
  11   4  11       10.42       30.02     15.33 o 
   1   5  11       82.88       80.06      6.93 o 
   2   5  11     1003.98     1057.86     16.01 o 
   3   5  11     2746.70     2681.49     28.04 o 
   4   5  11        3.46        0.92      3.79 o 
   5   5  11      850.18      881.04     20.33 o 
   6   5  11       36.23       27.66      6.57 o 
   7   5  11      231.50      208.60     16.24 o 
   8   5  11       53.34       43.45      8.26 o 
   9   5  11       36.25       61.53     10.33 o 
  10   5  11        8.80       10.16     11.21 o 
  11   5  11        0.03       15.60     15.33 o 
   0   6  11      105.43      127.02     16.25 o 
   1   6  11      167.37      191.38      8.99 o 
   2   6  11        1.71        7.79      3.05 o 
   3   6  11      175.26      175.77      9.12 o 
   4   6  11       39.08       27.76      5.26 o 
   5   6  11      421.59      433.74     15.80 o 
   6   6  11       16.88       11.11      5.79 o 
   7   6  11       15.17        7.81      6.61 o 
   8   6  11       13.71       15.31      7.40 o 
   9   6  11       41.69       32.47     10.85 o 
  10   6  11        3.67       15.81     15.14 o 
  11   6  11        7.41       -6.71     26.62 o 
   1   7  11      469.45      478.79     15.33 o 
   2   7  11       66.45       76.59      8.70 o 
   3   7  11      675.86      605.53     24.37 o 
   4   7  11      857.85      847.89     23.76 o 
   5   7  11       28.99       23.14      7.39 o 
   6   7  11        0.02        2.15      5.77 o 
   7   7  11       13.91        2.20      8.61 o 
   8   7  11       79.05       68.31     11.93 o 
   9   7  11       32.56       45.20     16.07 o 
  10   7  11       14.67       17.53     12.58 o 
   0   8  11      619.87      632.20     49.01 o 
   1   8  11      874.13      828.52     21.02 o 
   2   8  11      169.21      180.98     14.03 o 
   3   8  11      347.30      327.58     17.18 o 
   4   8  11      260.78      258.27     16.43 o 
   5   8  11      564.14      565.14     26.02 o 
   6   8  11       13.83       21.01      8.04 o 
   7   8  11       52.47       44.08     13.99 o 
   8   8  11       24.75       24.52      9.04 o 
   9   8  11        9.07       13.75      9.93 o 
  10   8  11        2.45       12.80     14.10 o 
   1   9  11      149.28      149.44     14.00 o 
   2   9  11      522.47      534.35     21.06 o 
   3   9  11     1400.19     1416.00     30.90 o 
   4   9  11        8.25        7.48      6.54 o 
   5   9  11      229.47      220.17     16.79 o 
   6   9  11       44.59       45.75      9.78 o 
   7   9  11       27.81       41.18     10.29 o 
   8   9  11       19.62        8.83      8.29 o 
   9   9  11       33.37       51.95     13.04 o 
  10   9  11       51.48       53.85     18.83 o 
   0  10  11       47.46       27.18     11.03 o 
   1  10  11        2.63        3.72      6.33 o 
   2  10  11      372.29      393.06     24.45 o 
   3  10  11      843.88      920.34     25.76 o 
   4  10  11      141.42      150.91     14.61 o 
   5  10  11        9.97        6.29      7.32 o 
   6  10  11       83.58       75.40     11.94 o 
   7  10  11        0.01       -0.10      9.21 o 
   8  10  11        6.72       11.59      9.77 o 
   9  10  11        5.02       -4.98      9.35 o 
  10  10  11       23.36        7.58     13.29 o 
   1  11  11      245.82      218.63     17.30 o 
   2  11  11      108.59       84.89     13.89 o 
   3  11  11      593.84      572.46     35.30 o 
   4  11  11       63.62       26.10     14.30 o 
   5  11  11        7.43        4.66      7.61 o 
   6  11  11        7.84        9.51      7.87 o 
   7  11  11       30.83       26.47      9.61 o 
   8  11  11       28.27       31.31     12.42 o 
   9  11  11       29.57       38.94     16.59 o 
   0  12  11      157.28      178.79     28.44 o 
   1  12  11      114.83      122.32     14.13 o 
   2  12  11      490.32      485.48     30.34 o 
   3  12  11      113.22       86.44     15.98 o 
   4  12  11        5.71       13.84      8.34 o 
   5  12  11      684.99      752.79     29.73 o 
   6  12  11       10.24        1.48      7.40 o 
   7  12  11      207.97      207.56     24.80 o 
   8  12  11       10.65       12.52     10.20 o 
   9  12  11        1.94       24.26     14.76 o 
   1  13  11      118.12      124.83     16.59 o 
   2  13  11      181.77      169.96     19.46 o 
   3  13  11       56.90       41.77     12.98 o 
   4  13  11       31.99       30.21     18.82 o 
   5  13  11        0.58       -5.52      8.31 o 
   6  13  11        6.84       19.40     10.31 o 
   7  13  11       12.68       20.04     10.59 o 
   8  13  11        2.09       -9.42      9.42 o 
   0  14  11       74.10       62.04     17.53 o 
   1  14  11      472.59      541.10     31.79 o 
   2  14  11      105.53       89.35     17.92 o 
   3  14  11      142.83       82.28     16.26 o 
   4  14  11       14.71       13.74     11.03 o 
   5  14  11       82.97       63.93     20.10 o 
   6  14  11       52.16       72.18     16.74 o 
   7  14  11        8.49        0.48     12.18 o 
   8  14  11        8.45      -12.82     14.66 o 
   1  15  11      164.81      151.90     19.05 o 
   2  15  11       77.54       32.96     13.04 o 
   3  15  11        3.04        3.01     10.68 o 
   4  15  11        0.70       10.78     13.95 o 
   5  15  11       24.25       13.17     15.73 o 
   6  15  11       21.90       28.02     21.18 o 
   7  15  11       38.42       22.83     14.76 o 
   0  16  11       13.36       22.96     28.44 o 
   1  16  11       31.47       29.48     16.29 o 
   2  16  11        1.71      -16.94     16.94 o 
   3  16  11        2.63        1.01     15.33 o 
   4  16  11        3.56       -6.26     14.47 o 
   5  16  11        6.55       -2.68     15.40 o 
   6  16  11       17.15        3.63     16.86 o 
   1  17  11       24.03       24.81     16.26 o 
   2  17  11        0.08       -5.46     15.81 o 
   3  17  11       74.37       61.95     20.10 o 
   4  17  11        3.86      -12.61     13.24 o 
   5  17  11        5.74        4.22     16.28 o 
   0  18  11        1.85       -1.21     20.57 o 
   1  18  11       23.64       60.51     29.04 o 
   2  18  11        2.77        0.57     15.20 o 
   3  18  11        1.23       26.02     19.97 o 
   4  18  11        0.56        3.48     17.55 o 
   1  19  11        1.54       -2.42     21.78 o 
   2  19  11        0.94      -12.71     15.40 o 
   3  19  11        4.12      -13.01     14.77 o 
   0   0  12     2972.89     2504.26     38.67 o 
   1   0  12     7086.05     6949.01     81.71 o 
   2   0  12     2457.46     2691.88     44.30 o 
   3   0  12      295.41      279.69     12.70 o 
   4   0  12      832.03      780.76     20.27 o 
   5   0  12      112.17      128.25     11.53 o 
   6   0  12      508.16      506.28     65.35 o 
   7   0  12      165.33      165.50     33.88 o 
   8   0  12      171.45      180.32     25.63 o 
   9   0  12       97.35      105.63     17.92 o 
  10   0  12       96.12      105.69     18.46 o 
  11   0  12       27.34       39.94     24.20 o 
   1   1  12      212.68      177.70      7.89 o 
   2   1  12     3179.34     3025.29     33.38 o 
   3   1  12       20.23       16.51      3.46 o 
   4   1  12       14.45       12.32      3.67 o 
   5   1  12      535.57      582.32     14.76 o 
   6   1  12       20.35       18.08      5.94 o 
   7   1  12        7.61       17.80     10.83 o 
   8   1  12      332.03      309.45     22.96 o 
   9   1  12      112.95      114.80     14.23 o 
  10   1  12      145.58      143.80     18.92 o 
  11   1  12        0.05       27.53     16.34 o 
   0   2  12    12863.20    12993.76    102.40 o 
   1   2  12       28.75       32.98      3.98 o 
   2   2  12       58.61       44.19      5.38 o 
   3   2  12      457.21      485.48     11.98 o 
   4   2  12       22.53       12.93      4.00 o 
   5   2  12        3.98       -3.81      3.81 o 
   6   2  12      123.46      104.19      9.94 o 
   7   2  12      343.31      329.81     20.27 o 
   8   2  12      311.12      301.69     20.10 o 
   9   2  12        8.74        8.33      8.30 o 
  10   2  12       18.87       20.93     15.55 o 
  11   2  12        1.94       -4.24     24.20 o 
   1   3  12     3894.96     3730.23     30.02 o 
   2   3  12       31.61       47.56      4.30 o 
   3   3  12       13.91       10.25      3.35 o 
   4   3  12      901.59      905.22     17.34 o 
   5   3  12        7.56        2.99      4.76 o 
   6   3  12       31.90       19.07      7.77 o 
   7   3  12       17.44        9.89      7.26 o 
   8   3  12       62.10       51.26     10.33 o 
   9   3  12        0.14       -2.00      7.66 o 
  10   3  12       17.95       27.87     13.80 o 
  11   3  12       18.51       28.14     16.67 o 
   0   4  12      412.47      380.32     14.88 o 
   1   4  12      182.86      187.73      9.88 o 
   2   4  12      398.41      420.77      9.59 o 
   3   4  12      352.58      400.20     15.27 o 
   4   4  12       22.73       15.10      5.40 o 
   5   4  12       30.62       31.53      6.38 o 
   6   4  12       13.10       15.31      9.08 o 
   7   4  12       22.25       19.12      8.25 o 
   8   4  12        2.22        4.93      7.70 o 
   9   4  12       16.09       -1.17      7.86 o 
  10   4  12       32.19       38.74     15.40 o 
  11   4  12       28.12       16.72     13.95 o 
   1   5  12        0.00        2.88      3.67 o 
   2   5  12      329.34      331.89     10.25 o 
   3   5  12       48.17       25.13      4.36 o 
   4   5  12       88.14       96.65      7.33 o 
   5   5  12       41.04       39.32      6.86 o 
   6   5  12        6.57        2.62      5.41 o 
   7   5  12        2.90        7.24      6.83 o 
   8   5  12       91.93       90.23     11.54 o 
   9   5  12        0.23        2.82      8.33 o 
  10   5  12        1.70       11.75     12.75 o 
  11   5  12        8.88       36.12     16.67 o 
   0   6  12     1114.91     1121.52     44.17 o 
   1   6  12       85.51       94.76      8.50 o 
   2   6  12     1070.88     1102.24     24.16 o 
   3   6  12       32.61       30.16      6.76 o 
   4   6  12      243.85      231.43     13.44 o 
   5   6  12        1.63        2.17      5.48 o 
   6   6  12     1178.38     1209.26     31.80 o 
   7   6  12       15.06       -0.94      6.72 o 
   8   6  12       47.96       58.74     12.65 o 
   9   6  12        4.81       -3.94     12.67 o 
  10   6  12       23.82        9.40     14.81 o 
  11   6  12       11.50       12.10     16.26 o 
   1   7  12      352.51      371.81     21.39 o 
   2   7  12     2361.74     2437.40     38.45 o 
   3   7  12      717.01      695.29     20.89 o 
   4   7  12     1058.84     1049.04     24.47 o 
   5   7  12        9.06        1.78      7.33 o 
   6   7  12      126.29      116.78     30.80 o 
   7   7  12       32.65       13.76      7.96 o 
   8   7  12      263.31      296.12     20.80 o 
   9   7  12        0.00       -2.38      9.12 o 
  10   7  12       42.45       43.79     17.35 o 
   0   8  12       67.18       87.68     15.81 o 
   1   8  12       73.68       83.98     10.87 o 
   2   8  12      758.07      718.01     23.11 o 
   3   8  12       29.81       26.35      7.44 o 
   4   8  12      100.56       87.89      9.87 o 
   5   8  12      108.91      114.71     12.39 o 
   6   8  12       11.55        9.67      7.39 o 
   7   8  12       28.55       19.01      8.20 o 
   8   8  12        0.69       -2.57      7.74 o 
   9   8  12        9.37       11.46     10.52 o 
  10   8  12        1.07       11.17     12.18 o 
   1   9  12       21.60       26.87      7.91 o 
   2   9  12      157.43      159.77     14.11 o 
   3   9  12      257.45      284.87     16.99 o 
   4   9  12     1261.30     1358.22     33.88 o 
   5   9  12        8.84        8.50      6.59 o 
   6   9  12       80.48       86.06     17.65 o 
   7   9  12       11.51       11.54      8.00 o 
   8   9  12       33.18       31.23     12.12 o 
   9   9  12        2.35       -8.84      8.84 o 
  10   9  12       55.59       50.83     18.83 o 
   0  10  12      642.33      630.83     34.23 o 
   1  10  12      124.18      124.90     13.93 o 
   2  10  12       42.98       13.87      9.62 o 
   3  10  12      266.13      282.16     20.79 o 
   4  10  12       25.13       41.92     10.94 o 
   5  10  12       82.78      106.37     12.94 o 
   6  10  12       76.22       74.43     11.72 o 
   7  10  12       63.65       61.23     12.51 o 
   8  10  12       12.47       13.53     12.16 o 
   9  10  12       11.12       29.08     12.40 o 
   1  11  12       17.79       17.13      7.81 o 
   2  11  12       59.26       38.53     14.22 o 
   3  11  12      272.49      206.97     20.89 o 
   4  11  12       18.00        5.73      8.83 o 
   5  11  12        2.73        6.32      7.23 o 
   6  11  12       23.57       13.57      8.13 o 
   7  11  12        0.27       -8.58      8.58 o 
   8  11  12        2.58       -9.04      9.04 o 
   9  11  12        3.79       12.72     18.26 o 
   0  12  12       93.27      119.42     26.02 o 
   1  12  12       55.08       52.13     11.27 o 
   2  12  12       44.90       75.90     14.58 o 
   3  12  12       27.36       12.75      9.05 o 
   4  12  12      331.13      362.76     45.57 o 
   5  12  12        1.72       15.42      8.02 o 
   6  12  12      118.21      127.34     14.76 o 
   7  12  12        5.71       18.85     10.99 o 
   8  12  12       10.31       10.70     10.70 o 
   9  12  12        1.51        0.59     10.52 o 
   1  13  12        6.31        6.05      9.61 o 
   2  13  12       91.23      111.07     28.75 o 
   3  13  12       15.07       14.30      9.52 o 
   4  13  12       10.33        2.87      9.68 o 
   5  13  12      255.54      270.63     22.83 o 
   6  13  12        8.48       -1.77      8.66 o 
   7  13  12        3.26       -0.04      8.79 o 
   8  13  12       31.75       33.10     21.21 o 
   0  14  12      163.73      173.16     58.09 o 
   1  14  12       20.04       21.91     16.59 o 
   2  14  12       84.13       72.69     21.09 o 
   3  14  12       96.41       74.01     15.93 o 
   4  14  12       38.88       33.92     13.04 o 
   5  14  12        0.27       -3.92     14.47 o 
   6  14  12       88.71       62.90     20.95 o 
   7  14  12       32.76       33.99     16.57 o 
   8  14  12        3.48        2.47     11.43 o 
   1  15  12       47.13       16.35     10.31 o 
   2  15  12        7.51       30.75     12.72 o 
   3  15  12       32.71       27.02     13.71 o 
   4  15  12       11.61       -2.73     14.96 o 
   5  15  12        1.97        5.05     14.47 o 
   6  15  12       23.86       51.63     18.90 o 
   7  15  12       11.81       -6.92     17.73 o 
   0  16  12       25.55       -2.42     20.57 o 
   1  16  12       32.06       31.46     17.11 o 
   2  16  12       50.29       53.25     26.62 o 
   3  16  12        4.09        1.49     14.81 o 
   4  16  12       18.21       39.33     17.97 o 
   5  16  12        6.87        8.60     15.81 o 
   6  16  12       62.37       78.74     24.77 o 
   1  17  12        5.64        1.72     13.24 o 
   2  17  12       19.33       17.50     22.99 o 
   3  17  12        0.08       -9.08     19.97 o 
   4  17  12        0.11       12.37     15.12 o 
   5  17  12        1.74       -5.50     14.96 o 
   0  18  12       42.25       76.24     32.67 o 
   1  18  12        0.42       22.99     27.83 o 
   2  18  12       41.31       37.52     25.41 o 
   3  18  12       11.60       12.01     16.54 o 
   4  18  12        7.35       -0.99     16.67 o 
   1  19  12        3.72       -2.42     22.99 o 
   2  19  12       37.64       30.79     19.24 o 
   1   1  13       18.62        2.03      3.65 o 
   2   1  13       67.70       73.13      6.64 o 
   3   1  13      406.31      384.60      9.90 o 
   4   1  13       71.14       60.63      5.99 o 
   5   1  13        1.31        2.21      4.59 o 
   6   1  13       18.36       24.06      7.25 o 
   7   1  13      191.26      217.41     18.66 o 
   8   1  13      493.10      507.89     26.95 o 
   9   1  13       32.97       35.00     11.14 o 
  10   1  13        1.33        2.61      9.41 o 
  11   1  13       13.94       15.05     13.61 o 
   0   2  13      982.48      963.30     23.73 o 
   1   2  13     1832.08     1675.45     21.18 o 
   2   2  13       15.71       23.20      4.08 o 
   3   2  13      908.51      918.72     16.91 o 
   4   2  13       75.50       99.55      7.56 o 
   5   2  13      360.00      353.36     15.72 o 
   6   2  13      406.47      449.68     20.93 o 
   7   2  13      570.53      658.07     28.57 o 
   8   2  13       56.43       83.67     12.09 o 
   9   2  13      200.29      198.66     18.57 o 
  10   2  13       79.68       61.82     15.71 o 
  11   2  13       20.52       20.95     16.54 o 
   1   3  13     1503.01     1542.99     20.68 o 
   2   3  13       71.95       82.64      5.64 o 
   3   3  13       79.98       86.71      6.31 o 
   4   3  13     1234.02     1270.09     21.67 o 
   5   3  13      187.01      198.55     12.73 o 
   6   3  13       49.78       46.34      8.07 o 
   7   3  13        4.93       -4.00      6.75 o 
   8   3  13      107.21      133.27     16.23 o 
   9   3  13       42.79       43.01     12.11 o 
  10   3  13       32.16       24.20     13.69 o 
  11   3  13        0.20        6.05     14.55 o 
   0   4  13      311.55      301.26     20.52 o 
   1   4  13     1029.59      978.47     19.14 o 
   2   4  13        0.38       -3.68      3.68 o 
   3   4  13        3.38       -0.11      3.34 o 
   4   4  13      157.61      119.12      8.42 o 
   5   4  13      193.29      198.63     11.73 o 
   6   4  13      906.39      975.48     36.43 o 
   7   4  13      651.11      681.55     25.46 o 
   8   4  13       21.80        9.53     10.70 o 
   9   4  13       33.98       62.05     14.99 o 
  10   4  13        1.44       15.97     14.96 o 
  11   4  13        0.87       -4.01     12.21 o 
   1   5  13      241.12      230.44     13.16 o 
   2   5  13       52.52       33.17      6.29 o 
   3   5  13     1075.96      971.60     20.71 o 
   4   5  13      579.05      622.60     18.41 o 
   5   5  13       30.50       35.87      7.43 o 
   6   5  13       10.86       17.26      7.68 o 
   7   5  13        7.43       -1.41      8.21 o 
   8   5  13      109.45       93.79     12.46 o 
   9   5  13      117.99      121.36     19.54 o 
  10   5  13        1.71       16.50     13.95 o 
  11   5  13       57.35       22.99     21.78 o 
   0   6  13      541.59      509.14     27.22 o 
   1   6  13       22.41       37.71      6.25 o 
   2   6  13      912.98      905.20     22.62 o 
   3   6  13       37.70       43.23      7.46 o 
   4   6  13      267.09      288.07     15.35 o 
   5   6  13      229.98      267.88     15.25 o 
   6   6  13      458.36      455.70     39.16 o 
   7   6  13       90.77      117.16     13.37 o 
   8   6  13        0.01       -4.06      7.00 o 
   9   6  13        0.07        3.88     12.39 o 
  10   6  13        1.99       19.36     19.36 o 
   1   7  13       46.05       55.91      9.19 o 
   2   7  13      452.34      478.02     18.52 o 
   3   7  13     1099.13     1123.21     26.75 o 
   4   7  13        2.18       -2.51      6.84 o 
   5   7  13      393.88      416.64     20.71 o 
   6   7  13        5.28        0.05      6.77 o 
   7   7  13       65.99       78.82     11.59 o 
   8   7  13       27.84       24.21      9.25 o 
   9   7  13       44.86       83.55     17.13 o 
  10   7  13       14.58       21.26     15.68 o 
   0   8  13        0.98       18.71     10.16 o 
   1   8  13     2023.82     1846.23     39.62 o 
   2   8  13      328.00      340.68     19.34 o 
   3   8  13       36.69       29.80      8.79 o 
   4   8  13        5.86        6.15      6.56 o 
   5   8  13       20.82       13.52      7.46 o 
   6   8  13        0.21       -1.58      6.98 o 
   7   8  13        6.48       16.43      8.46 o 
   8   8  13       19.43       13.95      8.69 o 
   9   8  13        1.85        2.07      9.74 o 
  10   8  13        0.02        6.21     12.50 o 
   1   9  13        1.62       -6.24      6.24 o 
   2   9  13        4.22       -2.89      7.43 o 
   3   9  13      138.51      121.65     12.33 o 
   4   9  13     1450.64     1441.53     33.32 o 
   5   9  13      128.69      131.70     17.16 o 
   6   9  13        0.20        1.28      7.01 o 
   7   9  13       14.65       28.44      8.72 o 
   8   9  13        1.09       -3.90      8.95 o 
   9   9  13       20.27       50.99     12.53 o 
  10   9  13        0.77        0.66     19.36 o 
   0  10  13      212.65      189.59     23.06 o 
   1  10  13      356.68      293.95     20.36 o 
   2  10  13      194.70      175.38     18.84 o 
   3  10  13       76.82       65.98     25.24 o 
   4  10  13      472.69      455.91     21.10 o 
   5  10  13       20.70       20.17      8.54 o 
   6  10  13       18.65       17.75      8.19 o 
   7  10  13       36.48       12.32      8.82 o 
   8  10  13        1.12        0.11      9.58 o 
   9  10  13       15.68       33.73     12.62 o 
   1  11  13      672.71      665.83     38.32 o 
   2  11  13      238.41      259.41     26.91 o 
   3  11  13      391.65      419.19     36.34 o 
   4  11  13        0.03       -4.60      8.90 o 
   5  11  13       63.37       86.62     12.37 o 
   6  11  13       16.56       13.84      8.60 o 
   7  11  13       18.13       18.73     10.32 o 
   8  11  13       19.84       26.55     11.53 o 
   9  11  13       25.20       23.99     19.63 o 
   0  12  13        1.34       -9.47      9.81 o 
   1  12  13       28.23       12.49     11.53 o 
   2  12  13       78.92       90.71     15.23 o 
   3  12  13      115.86      113.40     27.25 o 
   4  12  13      174.88      168.93     21.14 o 
   5  12  13       70.58       88.38     14.43 o 
   6  12  13       90.43       97.68     15.23 o 
   7  12  13       19.25       29.50     11.16 o 
   8  12  13       28.04       39.65     13.27 o 
   1  13  13      145.55      121.85     15.25 o 
   2  13  13       23.28       23.27     11.83 o 
   3  13  13       37.53       59.80     12.53 o 
   4  13  13        0.87       11.14     11.35 o 
   5  13  13       21.15        9.68     11.37 o 
   6  13  13       22.95       14.88     12.02 o 
   7  13  13        4.10       22.18     11.12 o 
   8  13  13        0.73       -6.29     14.96 o 
   0  14  13      712.98      712.58     48.78 o 
   1  14  13      191.26      160.98     17.75 o 
   2  14  13       72.09       87.65     21.84 o 
   3  14  13       13.70        6.33     10.31 o 
   4  14  13       52.60       48.43     14.13 o 
   5  14  13       98.93       91.54     22.66 o 
   6  14  13       22.44       12.55     19.97 o 
   7  14  13       17.31       20.81     16.11 o 
   1  15  13       30.68       36.32     11.31 o 
   2  15  13        1.28        0.43     11.06 o 
   3  15  13       53.38       73.82     20.54 o 
   4  15  13        0.01        3.12     15.66 o 
   5  15  13        4.42      -13.85     15.12 o 
   6  15  13       14.21       -4.84     19.36 o 
   7  15  13        3.24       16.91     17.05 o 
   0  16  13       11.86       36.31     24.20 o 
   1  16  13       47.64       42.81     38.12 o 
   2  16  13       12.83       24.20     22.99 o 
   3  16  13        5.80        8.01     15.40 o 
   4  16  13       17.49       39.83     19.18 o 
   5  16  13       26.42       42.62     21.18 o 
   6  16  13        2.88       18.15     18.77 o 
   1  17  13       11.99       37.52     19.97 o 
   2  17  13      141.58      140.22     27.72 o 
   3  17  13        1.75        6.90     15.00 o 
   4  17  13       16.76       11.62     16.86 o 
   5  17  13        4.31      -15.73     24.81 o 
   0  18  13       59.14      186.37     43.57 o 
   1  18  13        0.52       13.31     25.41 o 
   2  18  13        5.59        6.35     16.86 o 
   3  18  13        2.60       -5.41     43.57 o 
   1  19  13        0.37        1.21     24.20 o 
   0   0  14     2823.87     2975.74     46.00 o 
   1   0  14      653.16      589.03     21.60 o 
   2   0  14       15.53       35.90      6.89 o 
   3   0  14      680.72      724.83     19.29 o 
   4   0  14      289.24      347.20     20.75 o 
   5   0  14     1143.58     1172.79     33.59 o 
   6   0  14      488.46      480.81     35.82 o 
   7   0  14     2811.82     2933.20     80.38 o 
   8   0  14      328.40      392.00     37.22 o 
   9   0  14       13.76       17.21     11.71 o 
  10   0  14        5.54       -8.47     15.73 o 
  11   0  14       32.25       38.73     22.99 o 
   1   1  14      291.99      290.31      9.68 o 
   2   1  14       12.78        4.72      4.08 o 
   3   1  14      478.17      516.45     12.90 o 
   4   1  14      258.80      278.71     13.12 o 
   5   1  14       95.72      103.02     10.55 o 
   6   1  14       69.84       59.59     10.32 o 
   7   1  14      334.90      329.37     35.17 o 
   8   1  14       52.70       44.22     10.58 o 
   9   1  14       53.13       63.66     11.56 o 
  10   1  14        8.12        9.80     13.24 o 
  11   1  14        1.12       13.31     15.40 o 
   0   2  14      345.83      350.25     15.38 o 
   1   2  14     2267.16     2235.89     30.88 o 
   2   2  14      360.95      353.87     12.89 o 
   3   2  14      183.64      156.31      8.89 o 
   4   2  14       33.28       45.06      5.78 o 
   5   2  14      851.38      858.61     20.72 o 
   6   2  14      213.89      187.04     13.05 o 
   7   2  14      218.58      206.26     21.14 o 
   8   2  14       34.30       36.56     10.58 o 
   9   2  14        3.48       12.13      8.95 o 
  10   2  14        3.40       12.63     13.37 o 
  11   2  14        2.21       10.58     14.81 o 
   1   3  14      427.64      406.22     15.01 o 
   2   3  14        3.18       -2.52      3.81 o 
   3   3  14      416.05      435.59     13.48 o 
   4   3  14      557.37      562.11     16.14 o 
   5   3  14      740.79      729.37     19.78 o 
   6   3  14       63.72       43.66      8.11 o 
   7   3  14      245.38      257.72     24.18 o 
   8   3  14        6.02       12.73     10.99 o 
   9   3  14      394.94      487.21     46.90 o 
  10   3  14        2.41       34.18     15.81 o 
  11   3  14        2.57       19.46     15.81 o 
   0   4  14      712.11      701.53     30.30 o 
   1   4  14      200.39      182.87     10.26 o 
   2   4  14      731.86      773.33     18.07 o 
   3   4  14      147.49      164.49     10.72 o 
   4   4  14       30.32       17.83      6.47 o 
   5   4  14     1980.68     1988.50     37.95 o 
   6   4  14        9.13        4.82      8.12 o 
   7   4  14      333.22      359.94     24.28 o 
   8   4  14        2.25        2.84     12.45 o 
   9   4  14        1.23       -6.33     10.43 o 
  10   4  14       38.53       24.27     14.25 o 
   1   5  14     1212.98     1254.71     22.92 o 
   2   5  14       61.12       72.44      7.57 o 
   3   5  14        0.10       -1.21      5.08 o 
   4   5  14      306.43      315.60     15.92 o 
   5   5  14       28.40       21.98      7.85 o 
   6   5  14      370.80      317.38     21.51 o 
   7   5  14      101.38       91.59     15.29 o 
   8   5  14       15.94        9.02     10.65 o 
   9   5  14       12.04       -0.79     10.65 o 
  10   5  14        2.04      -11.03     11.03 o 
   0   6  14      329.48      305.71     26.09 o 
   1   6  14     1571.71     1487.91     33.84 o 
   2   6  14       54.68       56.38      8.11 o 
   3   6  14      301.91      294.79     16.45 o 
   4   6  14       50.74       68.43     10.83 o 
   5   6  14      128.36      134.19     11.94 o 
   6   6  14      190.66      178.60     13.63 o 
   7   6  14       20.58        7.50      7.55 o 
   8   6  14        0.19       10.86      7.90 o 
   9   6  14        0.00       -4.16     13.37 o 
  10   6  14       27.58       27.96     16.28 o 
   1   7  14      138.19      168.36     14.73 o 
   2   7  14        5.91        3.08      5.26 o 
   3   7  14      608.00      613.78     21.18 o 
   4   7  14      713.42      756.47     21.63 o 
   5   7  14      457.01      428.93     19.79 o 
   6   7  14        6.50       -0.03      6.52 o 
   7   7  14       11.50       16.88      8.63 o 
   8   7  14       82.20       75.52     12.17 o 
   9   7  14       17.23       28.44     18.15 o 
  10   7  14        2.03        5.48     14.47 o 
   0   8  14       38.65       67.00     15.12 o 
   1   8  14       95.12       87.42     11.66 o 
   2   8  14      123.93      114.58     15.34 o 
   3   8  14      352.35      363.06     20.45 o 
   4   8  14        9.33        3.00      6.07 o 
   5   8  14       74.47       79.43     10.29 o 
   6   8  14       66.80       40.97      9.76 o 
   7   8  14       39.66       33.71      9.43 o 
   8   8  14        0.05        0.27      9.19 o 
   9   8  14        0.20        4.21      9.91 o 
  10   8  14        3.46      -11.86     35.10 o 
   1   9  14      635.89      683.82     26.38 o 
   2   9  14      121.81       98.82     14.74 o 
   3   9  14     2150.01     2130.35     46.88 o 
   4   9  14       19.80       14.97      7.14 o 
   5   9  14       32.18       20.84     14.62 o 
   6   9  14      146.90      152.21     15.35 o 
   7   9  14        8.05       11.99      8.80 o 
   8   9  14        1.27       -3.77      8.50 o 
   9   9  14       91.81      108.22     17.52 o 
   0  10  14      124.93       62.63     17.55 o 
   1  10  14      255.09      257.42     19.84 o 
   2  10  14      545.31      590.64     48.47 o 
   3  10  14      167.54      193.80     20.52 o 
   4  10  14        0.00       -5.76      5.76 o 
   5  10  14       64.71       93.63     12.34 o 
   6  10  14       54.50       49.44     10.58 o 
   7  10  14       46.32       42.11     11.54 o 
   8  10  14        1.98       -8.66      8.66 o 
   9  10  14        0.56        4.47     10.10 o 
   1  11  14       11.57       -6.34      7.22 o 
   2  11  14       73.43       64.78     13.94 o 
   3  11  14        7.16        7.04      9.91 o 
   4  11  14       63.56       61.91     11.99 o 
   5  11  14       13.65       17.93      8.74 o 
   6  11  14        3.18       -7.05      7.05 o 
   7  11  14        0.10      -11.76     13.18 o 
   8  11  14        1.54        8.26     10.61 o 
   9  11  14       24.52       21.44     17.60 o 
   0  12  14      602.77      628.94     44.06 o 
   1  12  14       41.94       41.45     10.52 o 
   2  12  14        7.16       10.45      9.73 o 
   3  12  14      102.90      117.07     17.28 o 
   4  12  14        1.06       -3.27      8.87 o 
   5  12  14      298.49      335.71     29.77 o 
   6  12  14       11.29       12.41     10.35 o 
   7  12  14        0.78        1.36     10.40 o 
   8  12  14       20.66        7.07     15.16 o 
   1  13  14       22.26        6.16      8.47 o 
   2  13  14      313.01      301.50     30.48 o 
   3  13  14       72.62       79.77     13.58 o 
   4  13  14      165.51      106.38     25.13 o 
   5  13  14       24.53       29.88     16.54 o 
   6  13  14       36.37       18.66     23.60 o 
   7  13  14       12.57       -1.19     10.50 o 
   8  13  14        4.11        4.05     11.51 o 
   1  14  14       53.94       37.97     16.29 o 
   2  14  14       22.75       33.58     12.72 o 
   3  14  14       24.12       31.24     11.13 o 
   4  14  14        1.80       -0.08     13.61 o 
   5  14  14       18.03       35.12     17.68 o 
   6  14  14        1.39       -0.89     14.25 o 
   7  14  14        0.89       30.25     29.04 o 
   1  15  14       90.98      110.32     25.85 o 
   2  15  14       24.84       17.04     15.33 o 
   3  15  14       75.72       87.51     23.43 o 
   5  15  14        0.10       -7.37     13.61 o 
   6  15  14       21.93        6.35     30.25 o 
   0  16  14        0.04        6.05     21.78 o 
   1  16  14      160.32      167.69     69.58 o 
   2  16  14       19.28       14.23     29.04 o 
   3  16  14        0.21        8.99     15.40 o 
   4  16  14        8.49        1.31     15.68 o 
   5  16  14      129.63      136.69     28.43 o 
   1  17  14       69.05       83.64     22.68 o 
   2  17  14        0.02       30.25     25.41 o 
   3  17  14       13.40        4.72     18.76 o 
   4  17  14        0.58       26.29     18.77 o 
   0  18  14       22.04       50.83     29.04 o 
   1  18  14       38.83       68.71     29.65 o 
   2  18  14       14.81       20.60     18.38 o 
   3  18  14        0.01        1.21     18.83 o 
   1   1  15      382.84      366.06     11.27 o 
   2   1  15     1114.55     1088.15     25.95 o 
   3   1  15      415.83      444.38     12.59 o 
   4   1  15      587.40      564.20     16.42 o 
   5   1  15       61.95       55.95     10.26 o 
   6   1  15       62.73       55.04     10.82 o 
   7   1  15      183.16      180.84     23.23 o 
   8   1  15      120.45      109.52     15.26 o 
   9   1  15       45.64       39.53     13.94 o 
  10   1  15       37.34       52.23     29.65 o 
  11   1  15        5.93       12.10     19.97 o 
   0   2  15     3764.24     3725.69     56.06 o 
   1   2  15      130.81      144.12      9.21 o 
   2   2  15     1089.28     1076.48     21.43 o 
   3   2  15      284.52      272.57     14.34 o 
   4   2  15      370.12      353.85     13.54 o 
   5   2  15      330.48      330.44     17.64 o 
   6   2  15     1749.59     1823.52     42.01 o 
   7   2  15       91.19       90.05     18.14 o 
   8   2  15      153.51      140.50     19.34 o 
   9   2  15        1.34       -8.35      8.35 o 
  10   2  15       18.95       35.49     17.55 o 
   1   3  15      136.44      140.01      9.65 o 
   2   3  15       50.47       65.49      7.21 o 
   3   3  15       10.54        6.21      4.85 o 
   4   3  15      475.94      456.05     17.18 o 
   5   3  15        6.10        8.77      6.47 o 
   6   3  15        5.46       -4.68      7.38 o 
   7   3  15      259.64      236.41     23.06 o 
   8   3  15      135.42      172.30     21.98 o 
   9   3  15        0.88       -0.77     10.65 o 
  10   3  15        9.07        2.81     13.24 o 
   0   4  15     2373.62     2415.05     81.69 o 
   1   4  15     1032.22     1054.29     21.10 o 
   2   4  15      427.95      404.96     16.84 o 
   3   4  15       54.09       35.75      6.94 o 
   4   4  15       59.62       58.31      9.43 o 
   5   4  15       20.74       13.19      7.21 o 
   6   4  15       95.30      102.63     12.22 o 
   7   4  15       97.99       82.55     16.07 o 
   8   4  15       45.99       41.58     13.73 o 
   9   4  15       30.73       28.02     12.80 o 
  10   4  15        1.45        5.45     12.84 o 
   1   5  15       25.06       21.46      7.24 o 
   2   5  15     3140.83     3034.50     39.79 o 
   3   5  15      170.46      181.36     13.42 o 
   4   5  15     2305.17     2248.34     40.52 o 
   5   5  15       22.80       27.88      8.43 o 
   6   5  15        3.87       -7.01      7.01 o 
   7   5  15        9.79       -0.47      7.28 o 
   8   5  15      185.68      170.95     21.79 o 
   9   5  15        0.04       12.53     13.08 o 
  10   5  15       71.52      120.89     25.15 o 
   0   6  15      891.83      942.58     56.88 o 
   1   6  15      637.66      600.28     22.14 o 
   2   6  15       39.38       54.30      8.16 o 
   3   6  15       34.87       39.96      8.39 o 
   4   6  15       49.15       50.27      8.51 o 
   5   6  15       67.45       39.91      8.25 o 
   6   6  15      104.94      117.89     11.71 o 
   7   6  15       13.98        3.41      7.76 o 
   8   6  15        0.59       13.01      9.58 o 
   9   6  15        2.00        8.90     13.24 o 
  10   6  15        2.71       13.05     42.96 o 
   1   7  15       54.97       42.90      9.26 o 
   2   7  15       46.99       56.54     10.23 o 
   3   7  15       97.35       92.97     10.70 o 
   4   7  15      102.19      109.09     10.81 o 
   5   7  15      211.24      197.08     14.33 o 
   6   7  15      139.22      151.83     13.23 o 
   7   7  15       38.96       36.65     10.32 o 
   8   7  15        8.60       -8.39      8.39 o 
   9   7  15       14.07       12.07     15.33 o 
  10   7  15        0.27      -12.50     12.50 o 
   0   8  15     1946.36     1768.26     56.90 o 
   1   8  15       56.88       49.19      9.82 o 
   2   8  15     1336.29     1368.65     41.64 o 
   3   8  15        1.79        2.13      7.50 o 
   4   8  15       14.59       22.38      6.79 o 
   5   8  15       10.91        8.67      8.21 o 
   6   8  15       11.56       32.21      9.59 o 
   7   8  15        1.27       -3.66      7.01 o 
   8   8  15        0.01       -1.82      9.19 o 
   9   8  15       21.79       13.97     13.64 o 
   1   9  15        6.09       -4.95      6.72 o 
   2   9  15       15.95        3.80     20.50 o 
   3   9  15      294.20      306.55     21.77 o 
   4   9  15        0.18        4.94      6.74 o 
   5   9  15       26.81       16.44      7.66 o 
   6   9  15       56.26       47.54     12.67 o 
   7   9  15       49.40       43.49     10.59 o 
   8   9  15        3.32       11.10      9.57 o 
   9   9  15        0.00       14.27     11.16 o 
   0  10  15       66.57       73.99     18.76 o 
   1  10  15      260.94      238.14     19.15 o 
   2  10  15        0.59       -8.82      8.82 o 
   3  10  15       29.86       26.69     13.39 o 
   4  10  15        3.46        5.37      6.93 o 
   5  10  15       10.26       17.55      7.83 o 
   6  10  15       93.08      100.24     16.24 o 
   7  10  15        4.72        5.64      9.40 o 
   8  10  15       11.38       12.02     11.07 o 
   9  10  15       30.30       -8.65     30.28 o 
   1  11  15        0.11       -6.61      6.61 o 
   2  11  15      727.83      796.45     36.39 o 
   3  11  15      223.78      228.71     22.99 o 
   4  11  15      287.71      311.15     23.43 o 
   5  11  15        6.59       20.05      9.70 o 
   6  11  15        0.41        7.80      8.10 o 
   7  11  15       34.40       15.12     10.26 o 
   8  11  15       15.48       20.82     11.57 o 
   0  12  15      431.67      362.37     34.20 o 
   1  12  15       62.84       56.90     11.38 o 
   2  12  15       37.04       30.45     14.22 o 
   3  12  15      221.55      195.32     22.08 o 
   4  12  15       51.74       71.43     13.13 o 
   5  12  15       10.77       -9.82      9.82 o 
   6  12  15       89.58      135.75     25.72 o 
   7  12  15        0.08       -9.59      9.59 o 
   8  12  15       21.15       16.74     15.06 o 
   1  13  15       81.83       59.69     12.04 o 
   2  13  15      173.53      159.59     20.58 o 
   3  13  15       26.49       26.88     12.30 o 
   4  13  15       51.84       30.14     13.33 o 
   5  13  15        0.67       27.23     17.05 o 
   6  13  15       33.72       36.95     19.13 o 
   7  13  15        1.14       -1.92     10.77 o 
   0  14  15      234.26      220.01     39.33 o 
   1  14  15        9.28       12.21      9.40 o 
   2  14  15      240.29      291.56     27.37 o 
   3  14  15       55.24       39.18     15.23 o 
   4  14  15       81.42       42.72     19.63 o 
   5  14  15       72.77       85.97     31.46 o 
   6  14  15       75.23       96.02     45.38 o 
   7  14  15       22.80       40.16     20.85 o 
   1  15  15       33.01       42.01     27.83 o 
   2  15  15      100.95      111.40     64.74 o 
   3  15  15        4.05       -1.64     14.25 o 
   4  15  15       20.27        1.38     14.81 o 
   5  15  15        4.26        5.86     15.99 o 
   6  15  15        3.50       22.76     17.73 o 
   0  16  15       51.74       25.41     21.78 o 
   1  16  15       46.70       61.08     20.10 o 
   2  16  15       11.78        3.95     16.94 o 
   3  16  15        1.69       -0.14     14.47 o 
   4  16  15        8.12       11.85     16.67 o 
   5  16  15        0.08       -2.48     18.76 o 
   1  17  15        8.49        0.42     17.05 o 
   2  17  15       31.93       60.51     31.46 o 
   3  17  15       64.26      101.65     26.53 o 
   4  17  15       21.68       29.72     21.18 o 
   0  18  15      144.36      104.07     37.52 o 
   1  18  15        3.73       -3.57     17.91 o 
   2  18  15        1.24       13.31     19.36 o 
   0   0  16     9241.51     9494.03    152.84 o 
   1   0  16     1935.15     1920.40     34.19 o 
   2   0  16       25.79       15.34      6.65 o 
   3   0  16     1277.83     1259.33     42.39 o 
   4   0  16       73.92       82.39     12.02 o 
   5   0  16      798.21      815.70     29.66 o 
   6   0  16     1558.48     1615.55     56.30 o 
   7   0  16       34.54       42.39     14.10 o 
   8   0  16      203.78      178.43     26.09 o 
   9   0  16       30.06       15.73     20.57 o 
  10   0  16       65.87       76.24     27.83 o 
   1   1  16       18.15       24.82      5.02 o 
   2   1  16      170.39      143.16      9.89 o 
   3   1  16       13.69        9.62      5.39 o 
   4   1  16      160.42      191.76     13.62 o 
   5   1  16      881.09      884.80     27.99 o 
   6   1  16       75.14       43.11     13.51 o 
   7   1  16        3.87       -8.54      8.54 o 
   8   1  16        1.00        3.57     10.43 o 
   9   1  16       30.99        9.05     12.05 o 
  10   1  16       14.23        3.18     23.60 o 
   0   2  16     1627.90     1634.84     34.64 o 
   1   2  16      142.37      151.48     14.19 o 
   2   2  16      146.70      158.12     10.53 o 
   3   2  16      100.65       79.05      8.50 o 
   4   2  16       15.67       12.79      5.95 o 
   5   2  16       30.63       14.63     10.80 o 
   6   2  16        0.79       -7.11      7.11 o 
   7   2  16      213.90      217.41     23.70 o 
   8   2  16       39.89       48.02     14.20 o 
   9   2  16        0.23        4.99     12.80 o 
  10   2  16       18.06       20.04     15.12 o 
   1   3  16       39.24       26.38      5.76 o 
   2   3  16     2190.80     2226.14     32.89 o 
   3   3  16     2365.45     2284.22     34.40 o 
   4   3  16      651.78      702.64     24.47 o 
   5   3  16       70.19       58.24     10.79 o 
   6   3  16      194.75      234.93     19.05 o 
   7   3  16      160.92      141.47     19.68 o 
   8   3  16      337.12      346.00     29.84 o 
   9   3  16       39.77       76.99     20.65 o 
  10   3  16       37.23       51.95     18.03 o 
   0   4  16       49.09       47.46     12.21 o 
   1   4  16       43.87       31.81      7.97 o 
   2   4  16       11.25        4.78      4.75 o 
   3   4  16        8.16        5.54      5.37 o 
   4   4  16      918.00      884.24     24.86 o 
   5   4  16      160.33      174.46     14.55 o 
   6   4  16       40.31       21.82      8.51 o 
   7   4  16      315.08      365.76     22.09 o 
   8   4  16        0.69       -1.68     11.59 o 
   9   4  16        0.62        5.45     11.98 o 
  10   4  16        2.29      -10.36     22.99 o 
   1   5  16      223.81      269.22     18.69 o 
   2   5  16       85.06       86.19      9.56 o 
   3   5  16      433.80      382.03     25.82 o 
   4   5  16      107.73       99.82     11.56 o 
   5   5  16      396.28      384.09     21.37 o 
   6   5  16       87.98       91.01     12.19 o 
   7   5  16       32.43       33.19     10.06 o 
   8   5  16       57.53       73.01     16.46 o 
   9   5  16       23.35       23.90     39.94 o 
  10   5  16       21.13       43.57     16.26 o 
   0   6  16     5742.54     5568.32    107.27 o 
   1   6  16       43.38       42.11     10.93 o 
   2   6  16      535.56      572.40     29.17 o 
   3   6  16       20.76       16.53      7.06 o 
   4   6  16      262.36      225.83     14.59 o 
   5   6  16       85.50       65.46     10.81 o 
   6   6  16       24.24       26.10      9.14 o 
   7   6  16        7.31        8.14      7.87 o 
   8   6  16       56.95       62.74     15.17 o 
   9   6  16        0.56       12.71     14.55 o 
  10   6  16       17.01       63.94     38.12 o 
   1   7  16      157.86      144.61     14.40 o 
   2   7  16      889.17      830.66     44.38 o 
   3   7  16      208.44      185.67     16.60 o 
   4   7  16     1163.47     1144.61     27.33 o 
   5   7  16       13.15        3.03      6.18 o 
   6   7  16        3.49       11.29      7.19 o 
   7   7  16        0.52       -3.53      7.06 o 
   8   7  16       16.25       16.74     14.60 o 
   9   7  16       36.45       44.45     17.53 o 
   0   8  16       78.24       53.11     15.12 o 
   1   8  16      194.76      192.25     16.93 o 
   2   8  16      148.80      118.21     16.53 o 
   3   8  16       81.63       79.84     12.46 o 
   4   8  16        0.00       -0.83      6.59 o 
   5   8  16       58.70       54.63      9.00 o 
   6   8  16       82.69       70.10     16.40 o 
   7   8  16       11.04        7.24      8.59 o 
   8   8  16        0.23       -2.77     21.88 o 
   9   8  16        4.03        2.10     29.65 o 
   1   9  16       65.44       65.25     11.31 o 
   2   9  16      153.17      159.25     19.04 o 
   3   9  16       21.52       31.88     11.59 o 
   4   9  16      352.02      371.41     21.70 o 
   5   9  16       52.44       44.55      9.20 o 
   6   9  16       34.91       31.29      8.98 o 
   7   9  16        1.12        9.34      8.99 o 
   8   9  16        5.33       -2.89      9.38 o 
   9   9  16       13.46        1.51     13.17 o 
   0  10  16      446.34      466.30     37.65 o 
   1  10  16      197.98      207.96     20.09 o 
   2  10  16      634.10      714.13     36.83 o 
   3  10  16        5.20        0.27      9.03 o 
   4  10  16       49.05       44.63     10.44 o 
   5  10  16      313.34      285.65     20.44 o 
   6  10  16       57.48       53.80     11.39 o 
   7  10  16       23.39       12.72     10.32 o 
   8  10  16        1.62        8.89     10.52 o 
   9  10  16        0.07       21.78     25.41 o 
   1  11  16       17.13        2.04      8.38 o 
   2  11  16        2.32        5.10      9.42 o 
   3  11  16      110.72      145.82     25.82 o 
   4  11  16      292.47      325.86     23.97 o 
   5  11  16        2.61       -0.18      8.98 o 
   6  11  16        3.13       12.73     12.08 o 
   7  11  16        2.33        1.04     11.84 o 
   8  11  16       28.36       25.55     11.79 o 
   0  12  16       63.25      121.26     21.81 o 
   1  12  16       59.88       55.66     11.77 o 
   2  12  16        2.82        0.59     12.98 o 
   3  12  16       96.12       86.30     16.16 o 
   4  12  16       22.54       40.10     11.65 o 
   5  12  16       13.52       -0.98     24.81 o 
   6  12  16       48.05       81.81     18.71 o 
   7  12  16       26.99       12.66     13.50 o 
   8  12  16        6.13        6.86     15.89 o 
   1  13  16       78.95       77.65     13.16 o 
   2  13  16        0.44        9.29     10.44 o 
   3  13  16       64.49       64.90     15.59 o 
   4  13  16       99.48      118.96     24.77 o 
   5  13  16       27.92       17.93     36.31 o 
   6  13  16       24.46        9.81     15.40 o 
   7  13  16        0.58      -12.50     12.50 o 
   0  14  16        2.18        3.63     13.24 o 
   1  14  16        1.75       -2.30      9.05 o 
   2  14  16       25.46       11.73     11.92 o 
   3  14  16        6.83       -5.69     11.35 o 
   4  14  16        0.50       -0.09     26.62 o 
   5  14  16        8.56       31.58     18.26 o 
   6  14  16        1.34      -14.52     24.20 o 
   1  15  16        9.20       15.24     15.68 o 
   2  15  16       40.74       11.50     16.26 o 
   3  15  16       40.71       25.56     17.73 o 
   4  15  16       38.07       36.48     17.73 o 
   5  15  16        7.19       13.78     18.15 o 
   6  15  16        9.33       17.65     17.53 o 
   0  16  16       54.92       45.99     27.83 o 
   1  16  16      268.80      269.90     44.17 o 
   2  16  16       29.07        2.51     16.67 o 
   3  16  16        0.90       25.38     17.73 o 
   4  16  16       15.18       15.82     18.03 o 
   5  16  16       37.40       77.45     31.46 o 
   1  17  16        0.09       -1.80     16.67 o 
   2  17  16       25.60       31.46     29.04 o 
   3  17  16       62.77      107.32     26.53 o 
   0  18  16       80.64       96.81     36.31 o 
   1   1  17      109.19      126.97     10.10 o 
   2   1  17        4.08        3.38      4.44 o 
   3   1  17      646.87      658.51     19.62 o 
   4   1  17      323.07      314.81     16.87 o 
   5   1  17       95.99      118.36     13.28 o 
   6   1  17       43.06       42.93     12.43 o 
   7   1  17       96.32      107.82     17.69 o 
   8   1  17        8.36       20.61     13.24 o 
   9   1  17       34.27       17.04     15.33 o 
  10   1  17        4.66       22.93     19.36 o 
   0   2  17      286.94      300.06     20.26 o 
   1   2  17     1883.33     1934.39     29.94 o 
   2   2  17      704.03      679.99     18.07 o 
   3   2  17      295.84      326.89     18.49 o 
   4   2  17      178.95      184.41     13.55 o 
   5   2  17      631.82      689.95     26.18 o 
   6   2  17      104.30      121.05     16.24 o 
   7   2  17      435.42      516.62     34.61 o 
   8   2  17       14.73       21.31     12.18 o 
   9   2  17        6.02       -8.47     13.69 o 
  10   2  17        0.71       -2.02     36.91 o 
   1   3  17        4.71        1.94      5.56 o 
   2   3  17      199.08      191.14     11.94 o 
   3   3  17      658.43      694.62     20.21 o 
   4   3  17      438.63      431.56     24.28 o 
   5   3  17        8.10       -0.76      6.40 o 
   6   3  17       18.38       19.25      9.36 o 
   7   3  17        0.02        6.49     10.17 o 
   8   3  17       17.48       30.74     12.54 o 
   9   3  17       24.29       29.04     12.72 o 
  10   3  17       13.56       51.23     17.91 o 
   0   4  17       16.38       13.31      9.34 o 
   1   4  17      542.25      536.79     22.36 o 
   2   4  17      468.96      474.29     27.42 o 
   3   4  17       37.58       27.64      6.98 o 
   4   4  17      785.79      809.19     21.86 o 
   5   4  17        7.68        2.22      7.02 o 
   6   4  17        2.40        2.97      7.39 o 
   7   4  17       47.39       45.67     18.34 o 
   8   4  17        9.65        0.32      9.54 o 
   9   4  17        6.65       -0.61     13.69 o 
  10   4  17        0.54       -4.84     15.13 o 
   1   5  17      955.47      965.43     32.73 o 
   2   5  17      483.34      487.08     21.74 o 
   3   5  17     1740.58     1773.71     50.91 o 
   4   5  17      132.79      129.23     17.09 o 
   5   5  17      280.78      286.68     18.60 o 
   6   5  17       13.96        8.23      7.95 o 
   7   5  17      100.39      115.81     16.91 o 
   8   5  17        7.69       25.66     12.54 o 
   9   5  17       88.67      108.05     31.46 o 
  10   5  17        0.11       11.44     14.81 o 
   0   6  17      687.92      681.81     58.69 o 
   1   6  17       80.91       98.32     12.41 o 
   2   6  17       55.75       44.01      8.72 o 
   3   6  17       54.11       56.08     11.13 o 
   4   6  17       91.58       89.08     11.62 o 
   5   6  17       24.69       14.93      8.05 o 
   6   6  17       41.29       57.87     10.91 o 
   7   6  17       74.01       51.16     10.95 o 
   8   6  17        0.61        2.23     12.60 o 
   9   6  17       11.03       10.39     35.70 o 
   1   7  17       16.45       16.53      8.24 o 
   2   7  17       14.32        2.78      9.07 o 
   3   7  17       73.94       75.34     13.54 o 
   4   7  17        0.48        0.25      6.51 o 
   5   7  17       27.31       39.25      8.78 o 
   6   7  17      166.38      158.48     13.36 o 
   7   7  17        0.01       -8.31      8.31 o 
   8   7  17        1.99       11.07     12.63 o 
   9   7  17        0.01       -3.95     12.75 o 
   0   8  17      606.04      704.32     81.69 o 
   1   8  17      449.00      463.14     25.38 o 
   2   8  17      737.48      710.32     35.64 o 
   3   8  17       13.07        7.60      8.55 o 
   4   8  17       18.70       38.55      9.65 o 
   5   8  17      199.42      219.78     15.68 o 
   6   8  17       16.54       18.74      7.56 o 
   7   8  17       60.03       87.81     13.01 o 
   8   8  17        0.59       -8.03     11.01 o 
   9   8  17        3.89       -0.38     14.81 o 
   1   9  17        0.74        0.70      7.14 o 
   2   9  17       33.73       27.33     11.21 o 
   3   9  17      118.06      118.70     17.56 o 
   4   9  17      361.55      360.38     21.92 o 
   5   9  17        1.42       10.04      8.11 o 
   6   9  17       22.91       34.03     13.06 o 
   7   9  17        1.13       -5.69      9.33 o 
   8   9  17        0.03        5.32     11.24 o 
   9   9  17        0.06        1.67     32.07 o 
   0  10  17        0.91       20.79     14.52 o 
   1  10  17       48.95       53.14     11.68 o 
   2  10  17        4.89        1.18      8.90 o 
   3  10  17        0.05       -2.05      9.48 o 
   4  10  17       24.60       46.03     10.78 o 
   5  10  17        0.42        0.04      7.80 o 
   6  10  17        1.36       -2.87      8.70 o 
   7  10  17        4.29       -1.48      9.50 o 
   8  10  17        1.58       -3.97      9.58 o 
   1  11  17        1.31        6.05      8.06 o 
   2  11  17       19.93       22.30     21.56 o 
   3  11  17      345.79      383.99     29.71 o 
   4  11  17       17.47        6.34      9.82 o 
   5  11  17       37.17       42.73     13.95 o 
   6  11  17       21.64       19.45     12.54 o 
   7  11  17       10.64        9.13     20.98 o 
   8  11  17       33.89       23.70     30.25 o 
   0  12  17       70.73       59.81     32.07 o 
   1  12  17      190.53      177.30     24.45 o 
   3  12  17       17.67        9.68     11.88 o 
   4  12  17       46.52       57.36     13.45 o 
   5  12  17       68.81       72.72     38.73 o 
   6  12  17        1.25        3.53     10.78 o 
   7  12  17       11.59        1.34     12.23 o 
   1  13  17       32.96        3.88      9.07 o 
   2  13  17        0.01       -8.35      8.35 o 
   3  13  17      142.89       84.18     22.66 o 
   4  13  17        0.01        3.56     12.29 o 
   5  13  17       26.73       22.03     16.11 o 
   6  13  17        2.66       14.71     15.89 o 
   7  13  17       23.22       24.14     16.19 o 
   0  14  17       74.72       82.29     31.46 o 
   1  14  17      146.07      167.66     28.24 o 
   2  14  17        5.05       11.16     24.81 o 
   3  14  17        0.57        1.35     12.18 o 
   4  14  17        9.57        9.08     15.40 o 
   5  14  17      161.30      156.70     28.66 o 
   6  14  17        0.81       12.28     17.53 o 
   1  15  17       67.44       48.35     23.60 o 
   2  15  17        2.73      -13.94     14.10 o 
   3  15  17       72.77      136.75     37.52 o 
   4  15  17       17.26       34.02     18.77 o 
   5  15  17        1.64      -11.22     14.10 o 
   0  16  17       93.44       72.61     31.46 o 
   1  16  17       33.42       18.67     17.91 o 
   2  16  17       22.89        7.87     17.11 o 
   3  16  17        0.04        0.03     15.81 o 
   4  16  17        2.06      -15.40     15.40 o 
   1  17  17        5.02       13.02     17.91 o 
   2  17  17        3.40      -24.20     24.20 o 
   0   0  18     6992.94     6681.36    170.63 o 
   1   0  18       86.80       79.65     12.42 o 
   2   0  18      772.42      768.43     67.77 o 
   3   0  18     1123.27     1144.49     43.16 o 
   4   0  18      489.11      510.61     35.44 o 
   5   0  18      776.58      859.22     59.30 o 
   6   0  18      167.52       94.39     27.83 o 
   7   0  18       93.24       66.56     25.41 o 
   8   0  18      170.00      180.32     41.15 o 
   9   0  18       53.34       59.30     26.62 o 
  10   0  18        3.08      -16.94     16.94 o 
   1   1  18     1117.52     1081.84     23.54 o 
   2   1  18      974.21      915.26     24.24 o 
   3   1  18      527.57      487.02     22.51 o 
   4   1  18      511.58      502.08     24.91 o 
   5   1  18       88.58       86.20     15.18 o 
   6   1  18       18.85       22.07     15.73 o 
   7   1  18       26.83       13.87     14.96 o 
   8   1  18      159.00      174.23     27.80 o 
   9   1  18       33.46       17.76     16.34 o 
  10   1  18        5.98       14.08     19.97 o 
   0   2  18       38.16       37.15     12.35 o 
   1   2  18      679.37      652.17     27.94 o 
   2   2  18      444.12      436.06     17.89 o 
   3   2  18      124.05      137.01     10.92 o 
   4   2  18       20.82       43.61      8.47 o 
   5   2  18      473.92      441.52     24.59 o 
   6   2  18      232.97      224.35     28.13 o 
   7   2  18       34.00       43.08     17.73 o 
   8   2  18       42.05       72.33     37.52 o 
   9   2  18        7.57        8.47     12.84 o 
  10   2  18       18.28        8.47     13.69 o 
   1   3  18      626.12      662.22     20.80 o 
   2   3  18       23.88       19.14      5.76 o 
   3   3  18      228.83      253.50     14.64 o 
   4   3  18        5.67       -2.24      6.19 o 
   5   3  18       30.61       26.32      8.11 o 
   6   3  18      223.75      196.38     18.11 o 
   7   3  18        0.16       -0.27      9.53 o 
   8   3  18        6.98       25.01     14.45 o 
   9   3  18       27.14       27.23     16.26 o 
  10   3  18       30.63       44.17     18.83 o 
   0   4  18      880.15      836.24     36.86 o 
   1   4  18        3.29        6.88     10.83 o 
   2   4  18       58.64       76.74     10.02 o 
   3   4  18      135.09      129.65     12.44 o 
   4   4  18        3.42        2.11      7.03 o 
   5   4  18      179.37      162.85     14.47 o 
   6   4  18      262.70      252.06     18.25 o 
   7   4  18       40.70       21.35     11.18 o 
   8   4  18       39.03       39.41     13.45 o 
   9   4  18        0.12       -1.94     18.76 o 
  10   4  18       11.09       11.14     23.60 o 
   1   5  18      323.39      316.09     23.79 o 
   2   5  18      167.20      163.88     13.48 o 
   3   5  18       12.56       12.96      7.95 o 
   4   5  18        6.02        7.16      7.75 o 
   5   5  18      237.09      251.05     17.94 o 
   6   5  18       13.19       16.91      8.49 o 
   7   5  18        0.01        0.53      7.65 o 
   8   5  18       67.77       75.05     15.90 o 
   9   5  18        7.34       21.68     15.81 o 
   0   6  18       15.14       25.08     11.86 o 
   1   6  18      253.45      280.41     22.49 o 
   2   6  18       38.88       19.96      8.04 o 
   3   6  18      218.77      197.72     19.21 o 
   4   6  18      307.16      319.02     22.03 o 
   5   6  18      307.51      368.80     21.82 o 
   6   6  18      135.40      153.31     17.39 o 
   7   6  18       68.21       56.33     12.01 o 
   8   6  18        0.78       -0.59     13.24 o 
   9   6  18        0.78        3.74     13.61 o 
   1   7  18       67.71       47.88     14.13 o 
   2   7  18      136.92      118.03     16.96 o 
   3   7  18      585.01      629.56     40.17 o 
   4   7  18       52.97       55.49     10.16 o 
   5   7  18       18.60        7.21      7.46 o 
   6   7  18        8.66        6.32      7.89 o 
   7   7  18        2.09       -3.55      7.97 o 
   8   7  18       87.63       90.04     23.52 o 
   9   7  18       16.38       14.79     16.94 o 
   0   8  18      397.23      360.66     32.94 o 
   1   8  18       76.94       66.79     11.93 o 
   2   8  18      327.10      279.24     24.14 o 
   3   8  18       67.42       57.76     14.24 o 
   4   8  18       34.46       25.93      8.81 o 
   5   8  18       15.78        3.36      9.95 o 
   6   8  18       10.09        5.94      7.44 o 
   7   8  18        0.05       18.66     10.59 o 
   8   8  18        1.22        3.89     11.40 o 
   9   8  18        4.44        8.47     15.81 o 
   1   9  18        1.05        1.96      7.86 o 
   2   9  18       91.77      107.26     16.74 o 
   3   9  18       13.75       18.27     11.15 o 
   4   9  18      339.37      386.03     22.90 o 
   5   9  18       77.10      106.67     15.35 o 
   6   9  18       40.67       31.92      9.94 o 
   7   9  18        0.08        0.30      9.59 o 
   8   9  18       68.45       90.10     18.38 o 
   0  10  18       15.86      -11.03     11.03 o 
   1  10  18      284.30      322.32     22.87 o 
   2  10  18       30.73       22.60     17.59 o 
   3  10  18        3.20       -2.89      9.42 o 
   4  10  18        7.03       15.69     10.17 o 
   5  10  18       22.18       24.16      9.75 o 
   6  10  18        9.81       -2.30     10.28 o 
   7  10  18        0.22       -3.70     10.41 o 
   8  10  18        3.42       10.57     15.20 o 
   1  11  18       11.70       -1.06      7.86 o 
   2  11  18       17.26       15.65     10.93 o 
   3  11  18       36.25       19.33     23.40 o 
   4  11  18       30.94       28.57     11.14 o 
   5  11  18        1.27       -2.63      9.35 o 
   6  11  18        2.99       -6.93     11.32 o 
   7  11  18       12.00       26.29     11.85 o 
   0  12  18       91.27      107.37     21.81 o 
   1  12  18       46.03       47.43     17.57 o 
   2  12  18       57.99       66.51     16.25 o 
   3  12  18        0.00        1.84     11.26 o 
   4  12  18       49.88       29.02     13.29 o 
   5  12  18       34.19       37.27     16.86 o 
   6  12  18       93.55       65.39     25.09 o 
   7  12  18        0.51       26.07     18.77 o 
   1  13  18        5.43       -9.79      9.79 o 
   2  13  18      175.26      202.70     23.98 o 
   3  13  18       10.39       15.13     16.26 o 
   4  13  18       59.61       97.78     18.46 o 
   5  13  18        8.59       -6.24     18.15 o 
   6  13  18        1.55      -10.89     24.20 o 
   0  14  18        0.16       -7.26     20.57 o 
   1  14  18        1.11       -3.20     14.47 o 
   2  14  18       57.11       51.80     19.13 o 
   3  14  18        5.62       13.23     12.63 o 
   4  14  18        1.25       -8.47     14.55 o 
   5  14  18        7.84        6.71     15.40 o 
   1  15  18       53.61       48.28     20.48 o 
   2  15  18        3.48        9.39     19.97 o 
   3  15  18        0.60       12.81     13.73 o 
   4  15  18       33.13       38.75     20.10 o 
   5  15  18        5.35        0.52     17.91 o 
   0  16  18      246.13      412.67     61.72 o 
   1  16  18       10.34       25.39     18.77 o 
   2  16  18      100.14       98.04     25.23 o 
   3  16  18       11.02      -15.50     15.81 o 
   1  17  18        1.10        0.00     18.83 o 
   1   1  19      202.78      189.54     14.45 o 
   2   1  19      249.33      259.98     16.13 o 
   3   1  19      828.91      800.11     23.83 o 
   4   1  19      227.81      221.56     17.72 o 
   5   1  19       51.61       39.72     12.02 o 
   6   1  19       25.67       30.50     29.04 o 
   7   1  19        0.07        1.95     15.13 o 
   8   1  19       58.20       51.43     17.97 o 
   9   1  19        3.59        5.91     14.52 o 
   0   2  19      455.59      536.87     37.54 o 
   1   2  19     2009.22     2011.27     42.36 o 
   2   2  19       14.94        0.51      6.05 o 
   3   2  19        5.55        2.61      6.42 o 
   4   2  19       53.80       32.74     11.88 o 
   5   2  19        6.52       15.54      9.73 o 
   6   2  19      128.34      109.57     21.51 o 
   7   2  19       20.11       21.14     13.88 o 
   8   2  19       28.01       20.12     16.94 o 
   9   2  19       42.28       66.66     20.95 o 
   1   3  19     2103.70     2086.74     48.65 o 
   2   3  19      232.02      203.67     14.71 o 
   3   3  19      498.50      469.26     20.25 o 
   4   3  19       11.99       -2.67      8.69 o 
   5   3  19       36.92       33.35     10.48 o 
   6   3  19       32.33       15.28     13.97 o 
   7   3  19       28.61       -4.54     13.19 o 
   8   3  19       14.85       24.81     16.26 o 
   9   3  19       19.76       11.03     16.34 o 
   0   4  19      265.85      346.44     28.43 o 
   1   4  19       80.99       94.05     12.52 o 
   2   4  19       23.35       12.10      6.81 o 
   3   4  19      145.62      144.08     14.73 o 
   4   4  19      298.13      295.88     18.43 o 
   5   4  19       75.71       66.42     10.42 o 
   6   4  19      268.20      290.22     22.53 o 
   7   4  19      107.41      100.22     14.99 o 
   8   4  19        2.22        1.61     10.77 o 
   9   4  19        3.68        6.05     14.55 o 
   1   5  19        3.45       13.73      8.21 o 
   2   5  19       26.07       50.07      8.86 o 
   3   5  19       18.51       15.38      8.43 o 
   4   5  19       59.92       52.42     11.31 o 
   5   5  19        2.27       -0.70      7.00 o 
   6   5  19        1.01       -7.21      7.21 o 
   7   5  19        7.37       30.08     10.46 o 
   8   5  19       87.39      119.79     17.10 o 
   9   5  19       21.33       19.78     16.34 o 
   0   6  19      380.64      383.87     51.43 o 
   1   6  19      552.53      500.91     41.95 o 
   2   6  19      278.72      277.56     20.38 o 
   3   6  19      200.67      216.14     18.49 o 
   4   6  19      181.50      191.00     17.94 o 
   5   6  19        0.01        1.21      7.51 o 
   6   6  19        0.47        3.94      8.16 o 
   7   6  19        3.27       -7.54      7.54 o 
   8   6  19        1.01      -12.50     12.50 o 
   9   6  19        1.22       10.23     13.95 o 
   1   7  19       44.55       36.43     14.86 o 
   2   7  19      407.07      432.57     29.54 o 
   3   7  19       67.59       86.77     13.51 o 
   4   7  19       24.16        1.55      7.37 o 
   5   7  19        1.11        4.07      8.89 o 
   6   7  19       16.71        8.18     11.65 o 
   7   7  19       46.41       42.59     11.37 o 
   8   7  19       57.68       45.30     38.73 o 
   9   7  19       10.36       17.67     26.62 o 
   0   8  19      164.67      133.51     35.70 o 
   1   8  19      242.28      212.76     27.33 o 
   2   8  19        2.64        0.35      8.93 o 
   3   8  19       24.24        7.09      8.80 o 
   4   8  19       44.33       42.72     10.22 o 
   5   8  19       15.02       30.09      9.37 o 
   6   8  19      124.03      135.77     17.35 o 
   7   8  19        4.15      -10.89     10.89 o 
   8   8  19        0.13      -11.27     11.27 o 
   1   9  19      170.32      138.68     17.29 o 
   2   9  19       32.87       24.96     12.02 o 
   3   9  19        5.53        0.78     10.66 o 
   4   9  19      108.40      107.08     13.69 o 
   5   9  19       38.17       45.73     10.76 o 
   6   9  19       44.27       48.47     14.27 o 
   7   9  19       14.10       -9.68     14.52 o 
   8   9  19        2.61       -8.11     14.47 o 
   0  10  19       53.01       52.86     17.53 o 
   1  10  19      124.62      128.54     15.96 o 
   2  10  19       28.89       20.69     11.14 o 
   3  10  19       12.85        8.21     10.77 o 
   4  10  19       46.24       45.77     14.21 o 
   5  10  19        0.45       -3.95      8.26 o 
   6  10  19        2.67       -7.66     11.03 o 
   7  10  19       10.30        5.57     13.19 o 
   8  10  19       11.34      -10.89     21.78 o 
   1  11  19       10.77       -3.21      8.83 o 
   2  11  19      135.65      125.58     19.19 o 
   3  11  19        9.22       11.81     24.75 o 
   4  11  19      146.28      173.00     19.21 o 
   5  11  19       49.48       38.55     23.06 o 
   6  11  19        4.40       21.15     12.46 o 
   7  11  19        8.22       13.84     23.23 o 
   0  12  19      122.23      168.86     27.34 o 
   1  12  19        0.04       13.37     11.86 o 
   2  12  19       49.24       54.50     15.10 o 
   3  12  19        6.12        9.90     13.74 o 
   4  12  19       30.67       15.02     19.28 o 
   5  12  19       12.24        5.61     15.99 o 
   6  12  19        9.88       16.20     24.20 o 
   1  13  19        0.12       12.00     14.96 o 
   2  13  19        0.06      -13.69     13.69 o 
   3  13  19       48.58       69.00     21.51 o 
   4  13  19        0.20       -9.81     20.85 o 
   5  13  19       28.00        9.12     18.15 o 
   6  13  19        0.01        6.05     26.62 o 
   0  14  19       62.88       76.24     32.67 o 
   1  14  19      191.48      221.08     32.08 o 
   2  14  19       15.56       -8.51     14.81 o 
   3  14  19       36.69       26.68     18.55 o 
   4  14  19       27.57       77.45     36.31 o 
   5  14  19       54.54       67.29     22.38 o 
   1  15  19       14.18        8.60     17.55 o 
   2  15  19        6.85       13.06     16.67 o 
   3  15  19       12.98       22.77     14.58 o 
   4  15  19        8.02        7.26     26.62 o 
   0  16  19        3.40      -21.78     21.78 o 
   1  16  19       38.21       29.15     45.99 o 
   2  16  19        6.45       23.68     24.81 o 
   0   0  20     1647.88     1503.03     77.45 o 
   1   0  20      683.03      739.63     29.13 o 
   2   0  20      224.52      204.71     21.44 o 
   3   0  20       76.69       51.86     14.52 o 
   4   0  20       20.75        9.68     11.98 o 
   5   0  20        4.33       -6.05     14.52 o 
   6   0  20        0.48       -6.05     14.52 o 
   7   0  20      257.42      219.04     43.57 o 
   8   0  20        2.12       -4.84     20.57 o 
   9   0  20        0.45        9.68     18.15 o 
   1   1  20        2.42       -1.43      6.84 o 
   2   1  20      574.75      599.28     22.40 o 
   3   1  20      943.06      909.56     40.11 o 
   4   1  20      227.03      251.80     18.80 o 
   5   1  20      124.12      136.08     17.92 o 
   6   1  20       16.01       14.52     12.84 o 
   7   1  20       10.15       31.20     18.15 o 
   8   1  20       52.32       61.15     19.24 o 
   9   1  20       26.11        3.12     29.04 o 
   0   2  20      503.82      472.73     36.30 o 
   1   2  20      491.56      519.97     25.21 o 
   2   2  20        2.62       -7.03      7.03 o 
   3   2  20      335.05      349.96     19.57 o 
   4   2  20        3.30       -2.91      8.18 o 
   5   2  20      419.54      440.83     26.58 o 
   6   2  20       71.77       81.54     21.78 o 
   7   2  20       33.45       16.94     13.69 o 
   8   2  20        1.89       12.10     14.55 o 
   9   2  20        5.65       38.53     18.26 o 
   1   3  20      828.84      795.21     33.22 o 
   2   3  20        2.52        0.75      7.51 o 
   3   3  20       72.57       91.39     12.90 o 
   4   3  20      115.96      111.31     14.14 o 
   5   3  20       54.33       59.78     12.04 o 
   6   3  20        1.32       -8.11      8.11 o 
   7   3  20        5.65        5.14     11.04 o 
   8   3  20        0.62        0.35     13.32 o 
   9   3  20       41.81       60.58     17.53 o 
   0   4  20       14.06      -10.89     14.52 o 
   1   4  20      683.00      628.68     32.37 o 
   2   4  20        6.18        2.15      7.57 o 
   3   4  20      400.68      389.08     28.16 o 
   4   4  20       16.99        9.34     10.57 o 
   5   4  20       68.03       87.34     13.76 o 
   6   4  20       12.37       -7.01      8.47 o 
   7   4  20        4.35       -0.86     10.43 o 
   8   4  20        6.81       13.61     12.47 o 
   9   4  20       12.41       33.28     17.11 o 
   1   5  20       55.51       43.56     11.70 o 
   2   5  20      179.64      174.52     14.82 o 
   3   5  20       47.30       36.65     10.88 o 
   4   5  20       10.01        4.41      8.31 o 
   5   5  20       31.13       35.20      9.67 o 
   6   5  20       66.15       77.65     12.19 o 
   7   5  20       61.48       50.43     14.28 o 
   8   5  20       16.12        2.91     26.98 o 
   9   5  20        3.17        1.25     14.10 o 
   0   6  20       47.38       58.08     16.67 o 
   1   6  20        0.88        1.69      9.11 o 
   2   6  20       52.28       41.10     12.10 o 
   3   6  20      207.58      204.96     18.54 o 
   4   6  20       54.98       60.40     13.10 o 
   5   6  20      333.06      357.02     25.19 o 
   6   6  20       18.06       15.00      9.02 o 
   7   6  20       83.98      104.75     17.60 o 
   8   6  20        2.22       13.31     14.55 o 
   1   7  20        0.28       -4.55      8.83 o 
   2   7  20      138.88      145.16     18.57 o 
   3   7  20      222.01      255.05     34.24 o 
   4   7  20       32.39       33.09     10.92 o 
   5   7  20       55.94       83.30     14.12 o 
   6   7  20        0.70        2.75      9.04 o 
   7   7  20       52.13       45.50     13.17 o 
   8   7  20       19.23       29.95     19.97 o 
   0   8  20       33.15       50.57     15.81 o 
   1   8  20        2.24       -4.31      9.20 o 
   2   8  20       52.38       50.17     16.67 o 
   3   8  20       14.62       18.13     11.63 o 
   4   8  20        1.68       -5.68      6.85 o 
   5   8  20       11.92       -7.11      8.58 o 
   6   8  20        0.73        7.64     10.15 o 
   7   8  20        0.06        4.44     14.77 o 
   8   8  20        0.03       10.17     14.10 o 
   1   9  20      195.65      248.20     24.89 o 
   2   9  20       75.80       45.92     13.24 o 
   3   9  20      501.72      536.71     35.38 o 
   4   9  20       15.71       14.40      9.06 o 
   5   9  20       40.53       26.20      9.90 o 
   6   9  20       47.13       15.58     12.05 o 
   7   9  20       29.37       14.39     15.20 o 
   8   9  20        7.78       -7.08     21.18 o 
   0  10  20        4.20       -1.48     11.34 o 
   1  10  20       11.67        6.94     13.20 o 
   2  10  20        5.29        1.67     10.84 o 
   3  10  20        0.03       -4.09     10.43 o 
   4  10  20        0.37       -5.67      9.17 o 
   5  10  20      116.20      147.61     16.46 o 
   6  10  20        1.16      -17.62     17.62 o 
   7  10  20       17.70       23.67     27.83 o 
   1  11  20        0.99       -5.14     10.89 o 
   2  11  20       40.32       16.61     12.99 o 
   3  11  20        3.41       -5.62     13.59 o 
   4  11  20       23.63       25.57     13.60 o 
   5  11  20        0.15       -1.71     11.84 o 
   6  11  20        0.25        0.00     11.92 o 
   7  11  20       18.46      -12.98     12.98 o 
   0  12  20      270.86      352.27     38.01 o 
   1  12  20      248.05      242.23     26.00 o 
   2  12  20       42.95       44.73     15.44 o 
   3  12  20       18.07       26.62     17.11 o 
   4  12  20        4.38        1.93     12.61 o 
   5  12  20       50.46       44.11     24.81 o 
   6  12  20       12.76       23.86     17.43 o 
   1  13  20        1.79        2.23     16.19 o 
   2  13  20       32.92       56.53     20.33 o 
   3  13  20       29.31       54.48     24.20 o 
   4  13  20       19.77       31.74     15.56 o 
   5  13  20        0.22      -24.20     24.20 o 
   0  14  20        0.96      -20.57     20.57 o 
   1  14  20       52.72       27.67     18.38 o 
   2  14  20        2.58       -9.95     26.62 o 
   3  14  20        0.23       -4.61     15.33 o 
   4  14  20       12.95      -18.15     18.15 o 
   1  15  20       13.42        0.54     40.54 o 
   2  15  20       28.17       26.89     33.28 o 
   3  15  20       15.73       42.80     17.00 o 
   0  16  20        1.26        3.63     25.41 o 
   1  16  20      102.57       87.01     26.09 o 
   1   1  21       92.00      104.17     12.08 o 
   2   1  21      611.61      657.40     24.98 o 
   3   1  21        8.79       18.43      7.30 o 
   4   1  21      337.24      363.68     23.58 o 
   5   1  21       19.25       44.17     15.40 o 
   6   1  21       86.29       91.29     21.34 o 
   7   1  21       21.61       56.55     23.60 o 
   8   1  21        2.64        9.57     21.18 o 
   9   1  21        1.81      -13.61     13.61 o 
   0   2  21     2060.32     1847.81     73.22 o 
   1   2  21       35.79       23.99      8.30 o 
   2   2  21      574.31      550.30     29.25 o 
   3   2  21      190.07      170.98     16.64 o 
   4   2  21       24.53       12.20      9.13 o 
   5   2  21        8.64       16.08      9.36 o 
   6   2  21      109.91      116.00     28.48 o 
   7   2  21        8.09       28.37     22.39 o 
   8   2  21       32.84       25.79     16.54 o 
   9   2  21       44.78       -1.31     18.76 o 
   1   3  21        1.58       -9.30      9.30 o 
   2   3  21       87.80       61.15     13.62 o 
   3   3  21      153.72      153.64     16.14 o 
   4   3  21      160.45      135.51     18.76 o 
   5   3  21      101.49      123.95     15.64 o 
   6   3  21      127.91      114.26     18.62 o 
   7   3  21       14.59       20.81     12.05 o 
   8   3  21        5.46       13.82     12.47 o 
   9   3  21        2.72       17.35     13.79 o 
   0   4  21      372.87      476.55     38.39 o 
   1   4  21      413.10      452.01     30.27 o 
   2   4  21       97.77      101.82     14.02 o 
   3   4  21      338.66      317.24     26.27 o 
   4   4  21        1.45        1.78     10.43 o 
   5   4  21       13.55       20.25     12.33 o 
   6   4  21      162.83      191.91     24.28 o 
   7   4  21       55.59       44.02     15.13 o 
   8   4  21       34.94       41.93     15.87 o 
   9   4  21        3.32       18.15     14.55 o 
   1   5  21      168.36      140.06     19.11 o 
   2   5  21     1002.32     1059.32     33.72 o 
   3   5  21       45.76       43.64     13.18 o 
   4   5  21      449.90      414.56     30.92 o 
   5   5  21       14.53        0.70     10.61 o 
   6   5  21        4.97        6.87      9.77 o 
   7   5  21        1.45       -1.60     10.46 o 
   8   5  21       58.08       94.34     18.43 o 
   0   6  21        2.58       -1.17     13.92 o 
   1   6  21       81.29      100.45     13.98 o 
   2   6  21       24.57       34.34     11.71 o 
   3   6  21        0.83        1.19      8.70 o 
   4   6  21        1.77        5.37      9.09 o 
   5   6  21        0.56      -10.38     10.38 o 
   6   6  21        0.11        7.85     11.63 o 
   7   6  21        5.47      -11.54     11.54 o 
   8   6  21        0.00      -18.15     19.97 o 
   1   7  21      340.41      350.69     28.01 o 
   2   7  21       14.78       12.82     18.37 o 
   3   7  21       40.26       24.56     10.66 o 
   4   7  21      113.94      126.13     16.60 o 
   5   7  21       11.00       19.31     10.26 o 
   6   7  21       24.15       13.63     12.31 o 
   7   7  21       34.79       25.33     14.57 o 
   8   7  21        5.48       20.57     22.99 o 
   0   8  21      132.22      157.71     24.11 o 
   1   8  21       33.89       22.85     11.40 o 
   2   8  21       11.34       10.31     10.43 o 
   3   8  21        2.19      -10.06     10.06 o 
   4   8  21      107.15      127.85     14.71 o 
   5   8  21       57.94       37.67     16.20 o 
   6   8  21       54.60       70.35     19.56 o 
   7   8  21        7.25       -2.94     14.52 o 
   8   8  21        4.73      -14.52     14.52 o 
   1   9  21       54.52       71.29     15.28 o 
   2   9  21       25.71       35.62     13.60 o 
   3   9  21      142.60      192.13     22.96 o 
   4   9  21        0.21       -5.21      8.13 o 
   5   9  21        4.24       -9.13      9.13 o 
   6   9  21        0.44       -3.84     13.36 o 
   7   9  21        1.00        2.94     15.68 o 
   0  10  21      270.33      236.65     37.52 o 
   1  10  21       41.56       35.10     19.40 o 
   2  10  21      168.27      167.51     21.84 o 
   3  10  21       11.81        6.97     12.00 o 
   4  10  21        6.71       -2.50      9.65 o 
   5  10  21        1.00       18.88     11.40 o 
   6  10  21       38.62       55.82     26.02 o 
   7  10  21        5.52       25.76     19.24 o 
   1  11  21       20.18       34.17     13.51 o 
   2  11  21      168.48      183.18     23.00 o 
   4  11  21       75.74      102.62     18.94 o 
   5  11  21        0.21        0.71     15.57 o 
   6  11  21        7.78       -0.69     14.52 o 
   0  12  21      164.28      142.89     26.09 o 
   1  12  21       36.83       46.16     15.01 o 
   2  12  21       19.03       24.57     18.38 o 
   3  12  21       13.80        9.08     16.26 o 
   4  12  21       73.19       94.36     28.80 o 
   5  12  21       29.24       23.43     18.59 o 
   1  13  21        2.09      -12.75     12.75 o 
   2  13  21       31.68       29.37     22.99 o 
   3  13  21        0.60       11.45     16.67 o 
   4  13  21       34.16       45.99     22.25 o 
   5  13  21        5.28        0.00     29.04 o 
   0  14  21      135.51      146.43     39.94 o 
   1  14  21       61.46       14.74     16.67 o 
   2  14  21       80.85       70.70     33.88 o 
   3  14  21        1.40      -14.28     20.02 o 
   4  14  21        0.51      -18.15     24.20 o 
   1  15  21        0.92       -5.03     16.54 o 
   2  15  21       16.55       57.53     22.99 o 
   0   0  22     1238.92     1113.36     70.19 o 
   1   0  22       15.32       11.44     13.95 o 
   2   0  22      389.83      383.33     86.53 o 
   3   0  22       71.18       62.75     13.44 o 
   4   0  22       11.22      -11.03     11.03 o 
   5   0  22      946.08      987.50     67.77 o 
   6   0  22      322.14      419.93     56.88 o 
   7   0  22      289.47      379.99     55.67 o 
   8   0  22        0.63       31.46     20.57 o 
   1   1  22       60.07       64.03     13.04 o 
   2   1  22        0.76       11.46      7.98 o 
   3   1  22      110.91      108.41     14.70 o 
   4   1  22      280.90      292.57     22.48 o 
   5   1  22        0.00       -8.26     18.76 o 
   6   1  22       37.57       51.80     21.78 o 
   7   1  22        6.25       10.55     15.13 o 
   8   1  22        7.25       10.75     14.96 o 
   0   2  22      451.27      464.89     72.01 o 
   1   2  22      192.55      191.56     18.05 o 
   2   2  22       38.26       56.34     11.59 o 
   3   2  22        6.18        1.50      8.12 o 
   4   2  22        6.11       -5.94      9.73 o 
   5   2  22       25.55       32.56     10.55 o 
   6   2  22       32.87       11.32     13.22 o 
   7   2  22        0.00       -9.43      9.43 o 
   8   2  22       53.69       51.43     20.54 o 
   1   3  22       47.84       43.19     13.16 o 
   2   3  22      339.69      323.92     22.77 o 
   3   3  22      604.54      610.35     38.98 o 
   4   3  22      358.02      440.68     51.96 o 
   5   3  22       22.60        8.45     11.54 o 
   6   3  22        6.56       -1.68     10.89 o 
   7   3  22       57.13       75.41     16.87 o 
   8   3  22       50.10       53.47     26.29 o 
   0   4  22       59.40       55.15     17.91 o 
   1   4  22      521.23      494.19     49.45 o 
   2   4  22      145.67      184.56     18.05 o 
   3   4  22       21.34        7.72     12.73 o 
   4   4  22        7.53        4.79     11.15 o 
   5   4  22        0.10      -10.48     10.48 o 
   6   4  22        9.70       21.57     12.77 o 
   7   4  22       75.17       49.81     16.50 o 
   8   4  22        0.77       -2.74     11.84 o 
   1   5  22        0.46       -6.64      9.48 o 
   2   5  22       77.19       76.58     19.68 o 
   3   5  22        5.07        2.33     10.19 o 
   4   5  22       58.60       43.95     18.92 o 
   5   5  22       24.95       29.33     21.04 o 
   6   5  22        0.87       11.96     14.87 o 
   7   5  22        4.95       -1.54     14.10 o 
   8   5  22       15.65       33.03     14.22 o 
   0   6  22      271.96      249.30     44.78 o 
   1   6  22        3.27        8.51     10.84 o 
   2   6  22        0.06      -11.98     11.98 o 
   3   6  22        7.82        4.95     11.48 o 
   4   6  22       67.88       47.66     15.51 o 
   5   6  22       27.97       26.89     13.24 o 
   6   6  22       80.76       89.52     18.34 o 
   7   6  22       12.32        2.42     14.55 o 
   8   6  22       29.67       14.52     20.57 o 
   1   7  22      140.34      149.10     26.00 o 
   2   7  22      260.86      299.47     34.65 o 
   3   7  22       24.40       22.99     16.19 o 
   4   7  22      154.27      214.11     24.20 o 
   5   7  22        3.41       -6.04     10.43 o 
   6   7  22        9.83       16.08     13.94 o 
   7   7  22        0.08       13.62     12.33 o 
   0   8  22      352.69      368.73     42.96 o 
   1   8  22       31.51       28.68     12.10 o 
   2   8  22        4.07       -6.86     10.43 o 
   3   8  22        0.00       -0.49     10.61 o 
   4   8  22        6.10        1.21     17.12 o 
   5   8  22        1.33       -4.48     11.00 o 
   6   8  22        3.40      -10.54     10.54 o 
   7   8  22        0.19      -14.81     14.81 o 
   1   9  22       33.42       17.17     12.58 o 
   2   9  22      147.53      117.84     19.56 o 
   3   9  22      134.66      167.04     21.87 o 
   4   9  22      280.54      304.60     24.53 o 
   5   9  22       60.01       73.18     21.54 o 
   6   9  22        1.83       -2.40     12.72 o 
   7   9  22        0.35      -14.10     14.10 o 
   0  10  22      177.63      221.70     31.01 o 
   1  10  22      272.30      248.34     26.08 o 
   2  10  22        2.27       14.80     12.82 o 
   3  10  22       21.38       -0.15     11.84 o 
   4  10  22      148.91      156.77     18.51 o 
   5  10  22       39.46       57.23     18.34 o 
   6  10  22       87.66       98.15     20.63 o 
   1  11  22        0.04       -0.77     10.65 o 
   2  11  22       13.27       19.17     14.40 o 
   3  11  22        4.92        8.44     14.25 o 
   4  11  22        8.77       17.15     13.34 o 
   5  11  22        1.38       -8.81     12.05 o 
   6  11  22        5.20       14.41     22.99 o 
   0  12  22      166.53      176.69     41.15 o 
   1  12  22        0.67       17.04     16.54 o 
   2  12  22       98.04      141.51     28.44 o 
   3  12  22        1.66        4.19     16.54 o 
   4  12  22        0.24       -3.19     13.04 o 
   5  12  22        0.01       -8.47     29.04 o 
   1  13  22       26.94       38.19     18.90 o 
   2  13  22       22.03       10.21     17.55 o 
   3  13  22       72.51       46.24     20.32 o 
   4  13  22       15.09       24.85     19.99 o 
   0  14  22       10.46       -7.26     22.99 o 
   1  14  22       12.74       -3.07     22.99 o 
   2  14  22        3.04       -8.47     16.19 o 
   3  14  22       19.61       14.02     18.38 o 
   1   1  23        5.75        5.92      9.85 o 
   2   1  23       10.03       15.15      9.85 o 
   3   1  23      132.41      140.55     14.74 o 
   4   1  23       18.25       15.32     13.31 o 
   5   1  23       52.67       35.00     14.00 o 
   6   1  23       22.10       21.34     13.64 o 
   7   1  23       34.92       52.63     19.24 o 
   8   1  23        2.47      -13.31     13.31 o 
   0   2  23       42.83       49.65     18.26 o 
   1   2  23      780.11      820.89     38.54 o 
   2   2  23       38.10       19.44     12.84 o 
   3   2  23       11.23        6.79      9.54 o 
   4   2  23        3.34       14.67     11.63 o 
   5   2  23      353.91      395.94     31.01 o 
   6   2  23       27.78       33.21     13.29 o 
   7   2  23      298.82      284.11     28.79 o 
   8   2  23       20.78       18.00     14.83 o 
   1   3  23      146.09      113.72     15.68 o 
   2   3  23       12.12       -6.36      8.08 o 
   3   3  23       17.49       22.36     11.56 o 
   4   3  23        4.17        9.82     12.25 o 
   5   3  23       21.38        6.63     11.71 o 
   6   3  23        6.49       -6.66     16.34 o 
   7   3  23        0.54       14.73     12.72 o 
   8   3  23       14.69       10.64     12.68 o 
   0   4  23       28.26       18.61     15.81 o 
   1   4  23      144.96      163.47     23.41 o 
   2   4  23        6.79        8.64      9.09 o 
   3   4  23        2.05       11.36     16.37 o 
   4   4  23       26.31       35.55     13.71 o 
   5   4  23       59.12       49.83     15.59 o 
   6   4  23       15.28        0.00     14.52 o 
   7   4  23       52.00       60.56     21.34 o 
   8   4  23        0.00       21.19     14.64 o 
   1   5  23      323.48      302.50     27.09 o 
   2   5  23        0.07      -11.03     11.03 o 
   3   5  23      452.38      520.91     38.10 o 
   4   5  23        2.10        3.93     11.63 o 
   5   5  23       59.78       55.09     19.53 o 
   6   5  23        2.23       18.73     13.86 o 
   7   5  23       53.68       79.45     22.91 o 
   0   6  23        7.13       -8.47     18.15 o 
   1   6  23       38.95       10.93     17.68 o 
   2   6  23       11.93        8.61     18.15 o 
   3   6  23      107.10       95.25     18.14 o 
   4   6  23        8.51       26.10     13.03 o 
   5   6  23        7.88        1.38     11.54 o 
   6   6  23        0.66       -4.25     11.06 o 
   7   6  23        0.88       -0.37     15.33 o 
   1   7  23       11.10       17.76     15.81 o 
   2   7  23       10.80       -5.39     13.24 o 
   3   7  23      239.09      304.64     40.54 o 
   4   7  23       15.33        6.82     11.84 o 
   5   7  23       42.52       55.51     17.15 o 
   6   7  23        2.94       16.10     14.05 o 
   7   7  23        4.67       14.52     13.49 o 
   0   8  23      114.86      169.42     38.73 o 
   1   8  23      289.41      279.21     34.65 o 
   2   8  23        0.35       -5.48     14.47 o 
   3   8  23      131.43      125.56     26.62 o 
   4   8  23       19.08       15.08     12.33 o 
   5   8  23      147.66      184.93     24.68 o 
   6   8  23        1.73      -12.18     12.18 o 
   7   8  23       62.84      135.04     22.82 o 
   1   9  23        9.92       17.08     20.57 o 
   2   9  23       13.72       34.45     18.38 o 
   3   9  23        8.89       23.97     26.62 o 
   4   9  23       26.03       49.41     19.63 o 
   5   9  23        0.12        2.51     12.80 o 
   6   9  23       30.78        4.15     19.56 o 
   0  10  23       41.14       40.53     18.03 o 
   1  10  23        4.02       -3.66     11.48 o 
   2  10  23       12.49       -9.00     11.53 o 
   3  10  23        9.62       10.10     13.34 o 
   4  10  23       10.90        5.88     18.38 o 
   5  10  23        7.21       35.50     29.04 o 
   6  10  23        0.00        7.89     13.94 o 
   1  11  23      121.36      130.92     24.87 o 
   2  11  23        6.78       -5.77     18.15 o 
   3  11  23      330.30      410.07     43.64 o 
   4  11  23        0.78        1.57     12.72 o 
   5  11  23       35.25       23.74     18.77 o 
   0  12  23        4.33       -3.63     22.99 o 
   1  12  23      129.46      147.27     28.58 o 
   2  12  23        5.47        8.30     17.91 o 
   3  12  23       34.82       14.87     17.91 o 
   4  12  23       27.00       18.42     18.90 o 
   1  13  23        0.82        2.39     15.68 o 
   2  13  23       14.42      -12.71     16.34 o 
   3  13  23       23.74       16.21     24.20 o 
   0  14  23       16.82       30.25     26.62 o 
   1  14  23       42.88       35.20     20.10 o 
   0   0  24        8.87        0.00     20.57 o 
   1   0  24     1142.25     1135.27     52.58 o 
   2   0  24       66.18       73.82     20.54 o 
   3   0  24       48.46       17.43     18.76 o 
   4   0  24       65.24       65.35     31.46 o 
   5   0  24      199.15      245.67     43.57 o 
   6   0  24      336.33      442.92     60.51 o 
   7   0  24       94.29       55.67     27.83 o 
   8   0  24       91.94      104.07     32.67 o 
   1   1  24      395.66      450.41     29.35 o 
   2   1  24       25.91       32.60     12.22 o 
   3   1  24        7.22        6.60      9.95 o 
   4   1  24       55.85       87.53     16.87 o 
   5   1  24        0.23       -2.30     15.13 o 
   6   1  24       49.97       38.67     18.81 o 
   7   1  24        6.13        0.02     13.16 o 
   8   1  24        9.07       26.98     15.81 o 
   0   2  24      109.11       74.95     19.68 o 
   1   2  24        9.89      -11.04     13.28 o 
   2   2  24        1.45       -3.19     13.97 o 
   3   2  24       98.31       83.91     16.12 o 
   4   2  24       34.02       28.19     13.51 o 
   5   2  24        0.02       17.76     15.00 o 
   6   2  24        2.20        3.60     26.02 o 
   7   2  24       46.97       49.99     16.03 o 
   1   3  24       26.17       18.46     10.81 o 
   2   3  24        1.44       -4.65      9.04 o 
   3   3  24       35.68       14.91     12.64 o 
   4   3  24      134.00      122.62     19.32 o 
   5   3  24        6.18      -10.17     10.67 o 
   6   3  24        1.01        6.92     14.96 o 
   7   3  24        6.48        8.70     15.68 o 
   0   4  24       52.72       42.30     30.25 o 
   1   4  24       13.87        4.48     10.10 o 
   2   4  24        2.23       16.16     11.84 o 
   3   4  24       51.00       65.63     15.53 o 
   4   4  24        3.67        6.63     12.33 o 
   5   4  24        6.98       20.91     13.66 o 
   6   4  24       30.71       34.19     19.97 o 
   7   4  24       18.13       20.99     17.40 o 
   1   5  24      108.98       91.84     17.64 o 
   2   5  24        8.22        4.31     18.76 o 
   3   5  24        1.10        2.17     10.25 o 
   4   5  24        0.10       16.53     12.80 o 
   5   5  24        8.64       -0.18     11.84 o 
   6   5  24       34.36       49.78     14.77 o 
   7   5  24       17.20       41.67     19.63 o 
   0   6  24      406.52      432.15     63.53 o 
   1   6  24        7.24      -10.90     10.90 o 
   2   6  24       22.42       21.72     15.81 o 
   3   6  24       24.24        7.78     17.56 o 
   4   6  24       37.37       44.49     18.04 o 
   5   6  24      119.15       99.07     18.52 o 
   6   6  24       98.74       94.25     20.04 o 
   7   6  24        4.26       -6.66     15.40 o 
   1   7  24        2.57      -12.21     12.21 o 
   2   7  24       81.00       67.67     20.32 o 
   3   7  24       53.35       59.97     20.10 o 
   4   7  24      226.76      266.52     28.46 o 
   5   7  24        0.51       -4.54     12.76 o 
   6   7  24        3.16        4.40     12.77 o 
   0   8  24       17.49       -9.68     20.57 o 
   1   8  24        2.01       22.40     15.68 o 
   2   8  24        0.01       -2.82     15.33 o 
   3   8  24        0.75       26.74     24.20 o 
   4   8  24        0.41        5.92     16.94 o 
   5   8  24        3.54        5.92     13.66 o 
   6   8  24       14.31        5.74     13.11 o 
   1   9  24       15.16      -13.69     13.69 o 
   2   9  24      214.62      232.86     33.34 o 
   3   9  24       73.46       82.94     25.41 o 
   4   9  24       36.01       32.34     20.10 o 
   5   9  24       20.93       41.72     16.04 o 
   6   9  24        0.02       -0.74     13.43 o 
   0  10  24      141.18       88.34     33.88 o 
   1  10  24        9.86       -4.87     15.33 o 
   2  10  24      140.93      126.97     28.20 o 
   3  10  24        1.60      -12.98     12.98 o 
   4  10  24        0.03        8.09     17.53 o 
   5  10  24       17.76       -2.21     30.25 o 
   1  11  24       29.79       19.10     17.73 o 
   2  11  24        6.35       26.03     18.38 o 
   3  11  24       60.98       54.53     21.71 o 
   4  11  24        0.73       56.97     22.05 o 
   0  12  24      103.49      140.38     41.15 o 
   1  12  24        9.38       -7.26     16.26 o 
   2  12  24        1.31       -2.76     16.28 o 
   3  12  24        0.09       26.02     19.68 o 
   1  13  24       18.42        6.93     18.77 o 
   2  13  24       53.52       56.83     41.15 o 
   1   1  25        3.38       -9.49      9.49 o 
   2   1  25      182.58      203.30     20.56 o 
   3   1  25       62.34       74.00     14.73 o 
   4   1  25        1.51       13.83     12.95 o 
   5   1  25       14.15       18.71     16.28 o 
   6   1  25        0.04        1.80     21.78 o 
   7   1  25        0.60        0.64     12.10 o 
   0   2  25      300.44      347.18     36.80 o 
   1   2  25       15.09       13.51     11.40 o 
   2   2  25        5.25       -1.50     11.18 o 
   3   2  25        1.29        2.47     12.10 o 
   4   2  25       65.70       59.23     16.54 o 
   5   2  25        2.67       -4.08     13.61 o 
   6   2  25       63.52       71.89     62.32 o 
   7   2  25        4.19       27.61     18.59 o 
   1   3  25       67.06       41.69     12.53 o 
   2   3  25       80.96       85.61     15.06 o 
   3   3  25        4.65       20.51     13.17 o 
   4   3  25       23.49       13.64     13.03 o 
   5   3  25        0.03       28.27     14.32 o 
   6   3  25        0.10      -12.55     14.81 o 
   7   3  25        0.82       16.94     20.57 o 
   0   4  25       30.76       43.20     18.26 o 
   1   4  25      289.03      286.83     24.06 o 
   2   4  25       61.43       41.17     18.76 o 
   3   4  25       19.72       35.74     14.57 o 
   4   4  25       33.27       44.87     15.01 o 
   5   4  25        3.68        1.61     12.14 o 
   6   4  25       77.73       70.93     22.20 o 
   7   4  25       25.47       28.16     18.59 o 
   1   5  25        0.26       -7.83      9.74 o 
   2   5  25      250.34      242.30     47.80 o 
   3   5  25       67.83       91.28     17.79 o 
   4   5  25      115.30      134.65     21.64 o 
   5   5  25       31.60       54.53     15.66 o 
   6   5  25        2.27        5.65     16.28 o 
   0   6  25       43.16       17.78     16.54 o 
   1   6  25        0.01      -12.14     13.08 o 
   2   6  25        7.10       18.41     16.19 o 
   3   6  25        4.09       -6.32     15.33 o 
   4   6  25       24.30       24.73     13.79 o 
   5   6  25       15.13       23.40     14.67 o 
   6   6  25        1.48       26.49     14.42 o 
   1   7  25       56.60       36.71     18.90 o 
   2   7  25       13.67       -4.12     15.68 o 
   3   7  25       49.37       67.77     22.20 o 
   4   7  25        2.29       19.80     13.13 o 
   5   7  25        1.93        9.26     12.95 o 
   6   7  25        0.16        1.39     12.63 o 
   0   8  25       99.31      136.75     39.94 o 
   1   8  25       26.26       17.00     17.73 o 
   2   8  25       49.89       20.10     19.36 o 
   3   8  25        0.73        6.05     17.11 o 
   4   8  25       30.58       60.89     19.99 o 
   5   8  25       17.18        6.95     17.47 o 
   1   9  25       77.65       67.86     22.57 o 
   2   9  25        7.13       -9.44     14.96 o 
   3   9  25       27.62       29.68     19.63 o 
   4   9  25        3.99       -8.32     22.39 o 
   5   9  25       18.21       27.47     19.63 o 
   0  10  25        3.03       19.36     26.62 o 
   1  10  25       41.75       33.73     19.63 o 
   2  10  25        2.40       -3.53     15.68 o 
   3  10  25        0.04       34.83     19.97 o 
   4  10  25        2.12       36.55     36.31 o 
   1  11  25        4.78       -2.92     14.77 o 
   2  11  25      146.62      165.64     29.94 o 
   3  11  25        0.06        9.14     19.24 o 
   0  12  25      133.03      180.32     43.57 o 
   1  12  25       48.29       20.25     19.13 o 
   2  12  25       31.04       72.34     29.04 o 
   0   0  26        6.62       22.99     21.78 o 
   1   0  26      207.07      222.00     34.49 o 
   2   0  26        0.74        1.64     14.47 o 
   3   0  26        0.00      -12.46     14.25 o 
   4   0  26       18.08      -13.31     22.99 o 
   5   0  26        6.64      -10.89     22.99 o 
   6   0  26       41.54       -3.63     27.83 o 
   7   0  26       20.52       20.08     19.77 o 
   1   1  26        5.43       -2.77     10.52 o 
   2   1  26       39.74       39.85     12.66 o 
   3   1  26       96.84      108.99     23.06 o 
   4   1  26        2.34       -4.24     15.40 o 
   5   1  26        0.27       -3.66     15.99 o 
   6   1  26        0.94        0.74     15.39 o 
   7   1  26        1.39       18.15     25.41 o 
   0   2  26       27.71       25.85     16.67 o 
   1   2  26       33.38       34.23     16.24 o 
   2   2  26        9.30       -9.60      9.60 o 
   3   2  26        9.94        3.47     13.66 o 
   4   2  26       20.77       17.83     15.99 o 
   5   2  26      122.72       75.05     24.81 o 
   6   2  26        0.44        5.36     16.54 o 
   1   3  26      105.22      125.48     17.23 o 
   2   3  26       56.54       30.40     13.42 o 
   3   3  26       69.27       74.16     21.19 o 
   4   3  26        1.34       10.12     12.45 o 
   5   3  26       23.06       -6.80     19.97 o 
   6   3  26       15.98       36.78     18.03 o 
   0   4  26        3.03       -3.01     14.10 o 
   1   4  26        0.02       -2.75      9.93 o 
   2   4  26        7.37       -9.45     16.78 o 
   3   4  26        8.70       18.78     12.43 o 
   4   4  26       56.41       75.72     17.88 o 
   5   4  26       40.01       33.68     22.49 o 
   6   4  26        0.00      -13.95     13.95 o 
   1   5  26        6.56       -7.81     10.95 o 
   2   5  26       49.19       51.88     19.46 o 
   3   5  26        0.09       31.20     17.15 o 
   4   5  26       66.74       63.04     17.28 o 
   5   5  26        7.21       24.65     13.86 o 
   6   5  26        4.05        1.47     24.20 o 
   0   6  26        1.58       -1.34     17.55 o 
   1   6  26      104.06      128.70     26.95 o 
   2   6  26       50.58       61.54     20.48 o 
   3   6  26       19.70       19.11     18.26 o 
   4   6  26        5.29       -3.25     11.92 o 
   5   6  26       30.59       36.12     15.17 o 
   6   6  26       24.50       38.00     14.79 o 
   1   7  26       18.25       26.28     17.43 o 
   2   7  26       29.83       21.84     17.91 o 
   3   7  26      164.22      212.16     32.38 o 
   4   7  26        4.51       20.09     18.03 o 
   5   7  26       25.62       35.44     15.71 o 
   0   8  26        3.30        0.00     20.57 o 
   1   8  26        6.61       -3.03     15.40 o 
   2   8  26       63.17       48.26     21.71 o 
   3   8  26        0.64       15.79     17.73 o 
   4   8  26        0.21        3.63     16.19 o 
   5   8  26        0.47       10.46     13.24 o 
   1   9  26       43.33       15.65     19.97 o 
   2   9  26        1.54       -1.53     22.39 o 
   3   9  26      116.23      105.92     26.09 o 
   4   9  26        0.47        4.56     18.38 o 
   0  10  26        8.59       39.94     29.04 o 
   1  10  26       89.17      103.87     56.27 o 
   2  10  26       21.91       15.79     29.65 o 
   3  10  26        2.76       41.99     19.63 o 
   1  11  26        0.17      -14.25     14.25 o 
   2  11  26        0.02      -15.33     15.33 o 
   1   1  27       60.04       83.62     20.44 o 
   2   1  27       26.92       24.59     12.45 o 
   3   1  27        8.30       16.16     14.13 o 
   4   1  27        2.81       -1.77     16.67 o 
   5   1  27        5.83       -4.19     25.41 o 
   6   1  27        0.00      -10.49     17.91 o 
   0   2  27      216.30      249.53     56.27 o 
   1   2  27       99.97      127.85     17.71 o 
   2   2  27       62.22       59.26     13.86 o 
   3   2  27        0.84       -0.78     13.50 o 
   4   2  27       10.09      -12.97     15.89 o 
   5   2  27       19.79       43.57     30.25 o 
   6   2  27        7.69       -2.42     25.41 o 
   1   3  27        3.32       11.25     14.85 o 
   2   3  27        0.47        3.81     12.25 o 
   3   3  27       71.31       68.25     18.14 o 
   4   3  27       14.58       26.22     18.90 o 
   5   3  27       51.26       56.88     31.46 o 
   6   3  27        4.97       36.00     20.10 o 
   0   4  27      200.70      163.41     29.09 o 
   1   4  27        7.90        3.49     11.59 o 
   2   4  27       68.35       46.68     16.55 o 
   3   4  27       20.60        0.92     15.81 o 
   4   4  27       23.11       27.86     19.24 o 
   5   4  27        5.13       11.70     19.87 o 
   1   5  27       11.56       22.38     14.98 o 
   2   5  27       83.00       87.88     19.87 o 
   3   5  27       49.04       73.14     23.52 o 
   4   5  27       58.53       55.94     16.69 o 
   5   5  27        9.05       12.75     14.22 o 
   0   6  27       98.87      147.66     39.33 o 
   1   6  27       23.46       48.00     15.31 o 
   2   6  27        0.23       17.00     16.86 o 
   3   6  27       52.04      109.46     26.09 o 
   4   6  27        2.61       11.72     12.58 o 
   5   6  27        5.02       36.24     15.64 o 
   1   7  27        0.89       15.35     17.53 o 
   2   7  27       90.80      126.21     50.83 o 
   3   7  27        0.36        1.99     23.60 o 
   4   7  27      100.82      102.23     26.09 o 
   0   8  27       16.76       19.36     25.41 o 
   1   8  27       14.62        2.63     17.05 o 
   2   8  27        0.49       -0.37     21.78 o 
   3   8  27        1.41      -12.79     22.99 o 
   4   8  27        4.08       -2.71     17.91 o 
   1   9  27        1.15       30.46     19.63 o 
   2   9  27       47.02       64.74     23.96 o 
   3   9  27        0.05       29.65     22.39 o 
   0  10  27        0.40       -7.26     20.57 o 
   1  10  27        0.53       -8.79     15.99 o 
   2  10  27        0.02       -5.35     16.19 o 
   0   0  28      453.19      367.89     56.88 o 
   1   0  28        1.06       14.02     19.97 o 
   2   0  28      102.94       68.48     22.57 o 
   3   0  28        2.01      -14.81     14.81 o 
   4   0  28       37.46       44.78     31.46 o 
   5   0  28        1.02        7.26     27.83 o 
   1   1  28        1.15       -4.00     10.73 o 
   2   1  28        4.42       23.72     12.19 o 
   3   1  28       14.27       18.53     14.24 o 
   4   1  28       37.73       47.27     21.81 o 
   5   1  28        0.00      -11.92     30.86 o 
   0   2  28       63.76       76.87     22.20 o 
   1   2  28       13.40       11.75     15.90 o 
   2   2  28        1.33       16.08     12.22 o 
   3   2  28        0.00        1.07     12.80 o 
   4   2  28        3.34      -16.67     16.67 o 
   5   2  28       61.62       90.76     25.67 o 
   1   3  28        1.14       12.25     11.07 o 
   2   3  28       54.12       65.33     26.25 o 
   3   3  28       85.98       89.82     20.49 o 
   4   3  28        3.46      -12.29     12.29 o 
   5   3  28        0.25       -9.68     20.57 o 
   0   4  28      171.69      198.80     53.25 o 
   1   4  28       26.85       34.76     14.13 o 
   2   4  28        8.63       -7.60     12.33 o 
   3   4  28        0.23      -12.84     12.84 o 
   4   4  28        6.04        4.25     16.67 o 
   5   4  28        0.01       66.56     32.67 o 
   1   5  28       12.67        4.55     16.48 o 
   2   5  28        1.01      -11.86     11.86 o 
   3   5  28        6.58        4.66     17.05 o 
   4   5  28        7.47        9.08     17.97 o 
   0   6  28        3.49      -14.06     16.54 o 
   1   6  28       33.20       45.59     17.05 o 
   2   6  28        0.01       -3.60     17.05 o 
   3   6  28        6.82        9.79     18.76 o 
   4   6  28       23.86       20.60     18.77 o 
   1   7  28       20.79       26.38     17.63 o 
   2   7  28       64.82       79.69     25.63 o 
   3   7  28       26.33       38.56     30.86 o 
   0   8  28        0.00       10.89     25.41 o 
   1   8  28       18.97       32.59     19.24 o 
   2   8  28       11.65        6.44     24.81 o 
   3   8  28        1.02      -13.92     17.11 o 
   1   9  28       16.32       22.81     19.77 o 
   1   1  29       18.71        2.73     12.00 o 
   2   1  29        0.13        7.11     12.19 o 
   3   1  29       91.83       94.22     20.52 o 
   4   1  29        5.39       -8.32     17.53 o 
   0   2  29       18.38       20.37     29.65 o 
   1   2  29      154.64      196.64     22.58 o 
   2   2  29       13.31        0.46     14.05 o 
   3   2  29       10.80        2.81     12.94 o 
   4   2  29        7.71       14.19     18.59 o 
   1   3  29       12.00       34.98     14.64 o 
   2   3  29       10.22        6.74     14.38 o 
   3   3  29       62.11      115.83     22.24 o 
   4   3  29       23.20       -4.41     15.06 o 
   0   4  29       13.49        5.10     17.55 o 
   1   4  29       77.70       49.54     16.83 o 
   2   4  29        9.79        2.61     17.44 o 
   3   4  29       34.65       18.35     15.75 o 
   4   4  29        4.08       19.98     17.36 o 
   1   5  29       41.11       26.06     15.83 o 
   2   5  29       22.43        4.56     13.71 o 
   3   5  29       69.23       62.19     20.38 o 
   0   6  29        0.75       -6.05     22.99 o 
   1   6  29        8.35       15.53     15.94 o 
   2   6  29       11.20       -7.24     14.13 o 
   3   6  29       17.59       44.84     22.39 o 
   1   7  29       16.36       46.10     30.55 o 
   2   7  29        9.74        4.64     14.57 o 
   0   0  30      106.35      198.47     45.99 o 
   1   0  30      113.48      121.41     26.36 o 
   2   0  30       65.77       17.84     20.10 o 
   3   0  30        0.19       39.94     31.46 o 
   1   1  30       35.57       43.84     14.29 o 
   2   1  30       17.66       47.42     15.54 o 
   3   1  30       77.01       66.95     20.21 o 
   0   2  30        6.72       12.10     17.91 o 
   1   2  30        0.18       -9.65     11.76 o 
   2   2  30        5.59       -9.31     18.45 o 
   3   2  30        0.99       10.58     14.13 o 
   1   3  30       19.39       16.87     13.58 o 
   2   3  30       50.25       66.81     29.04 o 
   3   3  30        2.47       -4.84     13.97 o 
   0   4  30        0.22       -2.13     17.40 o 
   1   4  30        2.44       -1.25     13.73 o 
   2   4  30        2.92       30.14     16.12 o 
   1   5  30        0.01       -3.21     14.83 o 
   2   5  30        1.56       -8.31     14.22 o 
   0   6  30      161.52      231.14     52.04 o 
   1   1  31        2.85       -5.49     12.14 o 
   0   2  31      151.54      185.72     43.57 o 
   1   2  31       33.30       25.84     13.51 o 
                                                 
